# Supplementary material for: Application of Cluster Analysis of Time Evolution for Magnetic Resonance Imaging -Derived Oxygen Extraction Fraction Mapping: A Promising Strategy for the Genetic Profile Prediction and Grading of Glioma
Source: Front Neurosci. 2021 Oct 4;15:736891. doi: 10.3389/fnins.2021.736891 (PMC8520989; doi:10.3389/fnins.2021.736891)
Supplement: Supplementary file 1 [file Data_Sheet_1.ZIP]

Archive with 187 entries (176 files):
- 736891_SupMaterial/
- 736891_SupMaterial/~$Table1.docx
- __MACOSX/
- __MACOSX/736891_SupMaterial/
- __MACOSX/736891_SupMaterial/._~$Table1.docx
- 736891_SupMaterial/.DS_Store
- __MACOSX/736891_SupMaterial/._.DS_Store
- 736891_SupMaterial/Source data/
- 736891_SupMaterial/Source data/.DS_Store
- __MACOSX/736891_SupMaterial/Source data/
- __MACOSX/736891_SupMaterial/Source data/._.DS_Store
- 736891_SupMaterial/Source data/~$Table1.xlsx
- __MACOSX/736891_SupMaterial/Source data/._~$Table1.xlsx
- 736891_SupMaterial/Source data/genomic_data/
- 736891_SupMaterial/Source data/genomic_data/CNV/
- 736891_SupMaterial/Source data/genomic_data/CNV/.DS_Store
- __MACOSX/736891_SupMaterial/Source data/genomic_data/
- __MACOSX/736891_SupMaterial/Source data/genomic_data/CNV/
- __MACOSX/736891_SupMaterial/Source data/genomic_data/CNV/._.DS_Store
- 736891_SupMaterial/Source data/genomic_data/CNV/CNV.xlsx
- __MACOSX/736891_SupMaterial/Source data/genomic_data/CNV/._CNV.xlsx
- 736891_SupMaterial/Source data/genomic_data/.DS_Store
- __MACOSX/736891_SupMaterial/Source data/genomic_data/._.DS_Store
- 736891_SupMaterial/Source data/genomic_data/τ¬üσÅÿσêùΦí¿.xlsx
- __MACOSX/736891_SupMaterial/Source data/genomic_data/._τ¬üσÅÿσêùΦí¿.xlsx
- 736891_SupMaterial/Source data/genomic_data/SNV/
- 736891_SupMaterial/Source data/genomic_data/SNV/P1908080009_W028921T.annotate.xls
- __MACOSX/736891_SupMaterial/Source data/genomic_data/SNV/
- __MACOSX/736891_SupMaterial/Source data/genomic_data/SNV/._P1908080009_W028921T.annotate.xls
- 736891_SupMaterial/Source data/genomic_data/SNV/P1910250025_W038059T.annotate.xls
- __MACOSX/736891_SupMaterial/Source data/genomic_data/SNV/._P1910250025_W038059T.annotate.xls
- 736891_SupMaterial/Source data/genomic_data/SNV/P2012300261_K004660T.annotate.xls
- __MACOSX/736891_SupMaterial/Source data/genomic_data/SNV/._P2012300261_K004660T.annotate.xls
- 736891_SupMaterial/Source data/genomic_data/SNV/P2012070279_K001758T.annotate.xls
- __MACOSX/736891_SupMaterial/Source data/genomic_data/SNV/._P2012070279_K001758T.annotate.xls
- 736891_SupMaterial/Source data/genomic_data/SNV/P1906240029_W023666T.annotate.xls
- __MACOSX/736891_SupMaterial/Source data/genomic_data/SNV/._P1906240029_W023666T.annotate.xls
- 736891_SupMaterial/Source data/genomic_data/SNV/R-2018-00000759_LBE9646T.annotate.xls
- __MACOSX/736891_SupMaterial/Source data/genomic_data/SNV/._R-2018-00000759_LBE9646T.annotate.xls
- 736891_SupMaterial/Source data/genomic_data/SNV/R-2018-00000471_LBD8788T.annotate.xls
- __MACOSX/736891_SupMaterial/Source data/genomic_data/SNV/._R-2018-00000471_LBD8788T.annotate.xls
- 736891_SupMaterial/Source data/genomic_data/SNV/P1906050032_V003689T.annotate.xls
- __MACOSX/736891_SupMaterial/Source data/genomic_data/SNV/._P1906050032_V003689T.annotate.xls
- 736891_SupMaterial/Source data/genomic_data/SNV/P1910310051_W038878T.annotate.xls
- __MACOSX/736891_SupMaterial/Source data/genomic_data/SNV/._P1910310051_W038878T.annotate.xls
- 736891_SupMaterial/Source data/genomic_data/SNV/P1908080011_W028916T.annotate.xls
- __MACOSX/736891_SupMaterial/Source data/genomic_data/SNV/._P1908080011_W028916T.annotate.xls
- 736891_SupMaterial/Source data/genomic_data/SNV/P1901150019_W004951T.annotate.xls
- __MACOSX/736891_SupMaterial/Source data/genomic_data/SNV/._P1901150019_W004951T.annotate.xls
- 736891_SupMaterial/Source data/genomic_data/SNV/L-2018-00001257_LBB5095T.annotate.xls
- __MACOSX/736891_SupMaterial/Source data/genomic_data/SNV/._L-2018-00001257_LBB5095T.annotate.xls
- 736891_SupMaterial/Source data/genomic_data/SNV/R-2018-00000474_LBD9049T.annotate.xls
- __MACOSX/736891_SupMaterial/Source data/genomic_data/SNV/._R-2018-00000474_LBD9049T.annotate.xls
- 736891_SupMaterial/Source data/genomic_data/SNV/R-2018-00000498_LBD9030T.annotate.xls
- __MACOSX/736891_SupMaterial/Source data/genomic_data/SNV/._R-2018-00000498_LBD9030T.annotate.xls
- 736891_SupMaterial/Source data/genomic_data/SNV/P1910250025_V007402T.annotate.xls
- __MACOSX/736891_SupMaterial/Source data/genomic_data/SNV/._P1910250025_V007402T.annotate.xls
- 736891_SupMaterial/Source data/genomic_data/SNV/P2101210269_μ¥ÄΦâ£μÿÄ_K006612T.annotate.xls
- __MACOSX/736891_SupMaterial/Source data/genomic_data/SNV/._P2101210269_μ¥ÄΦâ£μÿÄ_K006612T.annotate.xls
- 736891_SupMaterial/Source data/genomic_data/SNV/.DS_Store
- __MACOSX/736891_SupMaterial/Source data/genomic_data/SNV/._.DS_Store
- 736891_SupMaterial/Source data/genomic_data/SNV/R-2018-00003159_LBK8833T.annotate.xls
- __MACOSX/736891_SupMaterial/Source data/genomic_data/SNV/._R-2018-00003159_LBK8833T.annotate.xls
- 736891_SupMaterial/Source data/genomic_data/SNV/P1910190006_V007303T.annotate.xls
- __MACOSX/736891_SupMaterial/Source data/genomic_data/SNV/._P1910190006_V007303T.annotate.xls
- 736891_SupMaterial/Source data/genomic_data/SNV/P2101110206_σêÿσàïμ╢¢_K005597T.annotate.xls
- __MACOSX/736891_SupMaterial/Source data/genomic_data/SNV/._P2101110206_σêÿσàïμ╢¢_K005597T.annotate.xls
- 736891_SupMaterial/Source data/genomic_data/SNV/R-2018-00000756_LBE9630T.annotate.xls
- __MACOSX/736891_SupMaterial/Source data/genomic_data/SNV/._R-2018-00000756_LBE9630T.annotate.xls
- 736891_SupMaterial/Source data/genomic_data/SNV/P2101110206_K005597T.annotate.xls
- __MACOSX/736891_SupMaterial/Source data/genomic_data/SNV/._P2101110206_K005597T.annotate.xls
- 736891_SupMaterial/Source data/genomic_data/SNV/R-2018-00001314_LBG6389T.annotate2.xls
- __MACOSX/736891_SupMaterial/Source data/genomic_data/SNV/._R-2018-00001314_LBG6389T.annotate2.xls
- 736891_SupMaterial/Source data/genomic_data/SNV/R-2018-00001322_LBG9266T.annotate.xls
- __MACOSX/736891_SupMaterial/Source data/genomic_data/SNV/._R-2018-00001322_LBG9266T.annotate.xls
- 736891_SupMaterial/Source data/genomic_data/SNV/P1910070004_W035958T.annotate.xls
- __MACOSX/736891_SupMaterial/Source data/genomic_data/SNV/._P1910070004_W035958T.annotate.xls
- 736891_SupMaterial/Source data/genomic_data/SNV/L-2018-00003393_LBE0504T.annotate.xls
- __MACOSX/736891_SupMaterial/Source data/genomic_data/SNV/._L-2018-00003393_LBE0504T.annotate.xls
- 736891_SupMaterial/Source data/genomic_data/SNV/R-2018-00000501_LBD9144T.annotate.xls
- __MACOSX/736891_SupMaterial/Source data/genomic_data/SNV/._R-2018-00000501_LBD9144T.annotate.xls
- 736891_SupMaterial/Source data/genomic_data/SNV/R-2018-00001321_LBG9162T.annotate.xls
- __MACOSX/736891_SupMaterial/Source data/genomic_data/SNV/._R-2018-00001321_LBG9162T.annotate.xls
- 736891_SupMaterial/Source data/genomic_data/SNV/P1905260005_W020098T.annotate.xls
- __MACOSX/736891_SupMaterial/Source data/genomic_data/SNV/._P1905260005_W020098T.annotate.xls
- 736891_SupMaterial/Source data/genomic_data/SNV/P1912030090_W043699T.annotate.xls
- __MACOSX/736891_SupMaterial/Source data/genomic_data/SNV/._P1912030090_W043699T.annotate.xls
- 736891_SupMaterial/Source data/genomic_data/SNV/P2008120047_W074052T.annotate.xls
- __MACOSX/736891_SupMaterial/Source data/genomic_data/SNV/._P2008120047_W074052T.annotate.xls
- 736891_SupMaterial/Source data/genomic_data/SNV/R-2018-00000758_LBE9636T.annotate1.xls
- __MACOSX/736891_SupMaterial/Source data/genomic_data/SNV/._R-2018-00000758_LBE9636T.annotate1.xls
- 736891_SupMaterial/Source data/genomic_data/SNV/R-2018-00001312_LBG4404T.annotate.xls
- __MACOSX/736891_SupMaterial/Source data/genomic_data/SNV/._R-2018-00001312_LBG4404T.annotate.xls
- 736891_SupMaterial/Source data/genomic_data/SNV/R-2018-00000757_LBE9625T.annotate.xls
- __MACOSX/736891_SupMaterial/Source data/genomic_data/SNV/._R-2018-00000757_LBE9625T.annotate.xls
- 736891_SupMaterial/Source data/genomic_data/SNV/P1904260066_W016574T.annotate.xls
- __MACOSX/736891_SupMaterial/Source data/genomic_data/SNV/._P1904260066_W016574T.annotate.xls
- 736891_SupMaterial/Source data/genomic_data/SNV/R-2018-00000473_LBD9051T.annotate.xls
- __MACOSX/736891_SupMaterial/Source data/genomic_data/SNV/._R-2018-00000473_LBD9051T.annotate.xls
- 736891_SupMaterial/Source data/genomic_data/SNV/R-2018-00000469_LBD8752T.annotate.xls
- __MACOSX/736891_SupMaterial/Source data/genomic_data/SNV/._R-2018-00000469_LBD8752T.annotate.xls
- 736891_SupMaterial/Source data/genomic_data/SNV/P1908080009_V005190T.annotate.xls
- __MACOSX/736891_SupMaterial/Source data/genomic_data/SNV/._P1908080009_V005190T.annotate.xls
- 736891_SupMaterial/Source data/genomic_data/SNV/R-2018-00000470_LBG716BT.annotate.xls
- __MACOSX/736891_SupMaterial/Source data/genomic_data/SNV/._R-2018-00000470_LBG716BT.annotate.xls
- 736891_SupMaterial/Source data/genomic_data/SNV/R-2018-00000493_LBD9041T.annotate.xls
- __MACOSX/736891_SupMaterial/Source data/genomic_data/SNV/._R-2018-00000493_LBD9041T.annotate.xls
- 736891_SupMaterial/Source data/genomic_data/SNV/P1910070004_V006787T.annotate.xls
- __MACOSX/736891_SupMaterial/Source data/genomic_data/SNV/._P1910070004_V006787T.annotate.xls
- 736891_SupMaterial/Source data/genomic_data/SNV/P2001190006_W050434T.annotate.xls
- __MACOSX/736891_SupMaterial/Source data/genomic_data/SNV/._P2001190006_W050434T.annotate.xls
- 736891_SupMaterial/Source data/genomic_data/SNV/R-2018-00000754_LBE2672T.annotate.xls
- __MACOSX/736891_SupMaterial/Source data/genomic_data/SNV/._R-2018-00000754_LBE2672T.annotate.xls
- 736891_SupMaterial/Source data/genomic_data/SNV/R-2018-00000758_LBE9636T.annotate.xls
- __MACOSX/736891_SupMaterial/Source data/genomic_data/SNV/._R-2018-00000758_LBE9636T.annotate.xls
- 736891_SupMaterial/Source data/genomic_data/SNV/R-2018-00001318_LBG9081T.annotate.xls
- __MACOSX/736891_SupMaterial/Source data/genomic_data/SNV/._R-2018-00001318_LBG9081T.annotate.xls
- 736891_SupMaterial/Source data/genomic_data/SNV/P1901150019_W005150T.annotate.xls
- __MACOSX/736891_SupMaterial/Source data/genomic_data/SNV/._P1901150019_W005150T.annotate.xls
- 736891_SupMaterial/Source data/genomic_data/SNV/P2101110232_K005561T.annotate.xls
- __MACOSX/736891_SupMaterial/Source data/genomic_data/SNV/._P2101110232_K005561T.annotate.xls
- 736891_SupMaterial/Source data/genomic_data/SNV/LAAFO8T1.annotate.panel68.xls
- __MACOSX/736891_SupMaterial/Source data/genomic_data/SNV/._LAAFO8T1.annotate.panel68.xls
- 736891_SupMaterial/Source data/genomic_data/SNV/R-2018-00001319_LBG9099T.annotate.xls
- __MACOSX/736891_SupMaterial/Source data/genomic_data/SNV/._R-2018-00001319_LBG9099T.annotate.xls
- 736891_SupMaterial/Source data/genomic_data/SNV/P2101210269_K006612T.annotate.xls
- __MACOSX/736891_SupMaterial/Source data/genomic_data/SNV/._P2101210269_K006612T.annotate.xls
- 736891_SupMaterial/Source data/genomic_data/SNV/P1906240029_V004165T.annotate.xls
- __MACOSX/736891_SupMaterial/Source data/genomic_data/SNV/._P1906240029_V004165T.annotate.xls
- 736891_SupMaterial/Source data/genomic_data/SNV/R-2018-00000755_LBE2650T.annotate.xls
- __MACOSX/736891_SupMaterial/Source data/genomic_data/SNV/._R-2018-00000755_LBE2650T.annotate.xls
- 736891_SupMaterial/Source data/genomic_data/SNV/L-2018-00000819_LBB4185T.annotate.xls
- __MACOSX/736891_SupMaterial/Source data/genomic_data/SNV/._L-2018-00000819_LBB4185T.annotate.xls
- 736891_SupMaterial/Source data/genomic_data/SNV/R-2018-00001317_LBG9083T.annotate.xls
- __MACOSX/736891_SupMaterial/Source data/genomic_data/SNV/._R-2018-00001317_LBG9083T.annotate.xls
- 736891_SupMaterial/Source data/genomic_data/SNV/R-2018-00001313_LBG6392T.annotate.xls
- __MACOSX/736891_SupMaterial/Source data/genomic_data/SNV/._R-2018-00001313_LBG6392T.annotate.xls
- 736891_SupMaterial/Source data/genomic_data/SNV/R-2018-00003163_LBK8832T.annotate.xls
- __MACOSX/736891_SupMaterial/Source data/genomic_data/SNV/._R-2018-00003163_LBK8832T.annotate.xls
- 736891_SupMaterial/Source data/genomic_data/SNV/P1912030094_W043706T.annotate.xls
- __MACOSX/736891_SupMaterial/Source data/genomic_data/SNV/._P1912030094_W043706T.annotate.xls
- 736891_SupMaterial/Source data/genomic_data/SNV/P1906050032_W021352T.annotate.xls
- __MACOSX/736891_SupMaterial/Source data/genomic_data/SNV/._P1906050032_W021352T.annotate.xls
- 736891_SupMaterial/Source data/genomic_data/SNV/L-2018-00001183_LBB4914T.annotate.xls
- __MACOSX/736891_SupMaterial/Source data/genomic_data/SNV/._L-2018-00001183_LBB4914T.annotate.xls
- 736891_SupMaterial/Source data/genomic_data/SNV/R-2018-00000495_LBD9037T.annotate.xls
- __MACOSX/736891_SupMaterial/Source data/genomic_data/SNV/._R-2018-00000495_LBD9037T.annotate.xls
- 736891_SupMaterial/Source data/genomic_data/SNV/P2001030037_V010488T.annotate.xls
- __MACOSX/736891_SupMaterial/Source data/genomic_data/SNV/._P2001030037_V010488T.annotate.xls
- 736891_SupMaterial/Source data/genomic_data/SNV/L-2018-00003808_LBE1474T.annotate.xls
- __MACOSX/736891_SupMaterial/Source data/genomic_data/SNV/._L-2018-00003808_LBE1474T.annotate.xls
- 736891_SupMaterial/Source data/genomic_data/SNV/P1912310122_W048008T.annotate.xls
- __MACOSX/736891_SupMaterial/Source data/genomic_data/SNV/._P1912310122_W048008T.annotate.xls
- 736891_SupMaterial/Source data/genomic_data/SNV/P2001190013_W050431T.annotate.xls
- __MACOSX/736891_SupMaterial/Source data/genomic_data/SNV/._P2001190013_W050431T.annotate.xls
- 736891_SupMaterial/Source data/genomic_data/SNV/R-2018-00001315_LBG8930T.annotate.xls
- __MACOSX/736891_SupMaterial/Source data/genomic_data/SNV/._R-2018-00001315_LBG8930T.annotate.xls
- 736891_SupMaterial/Source data/genomic_data/SNV/P2008180067_W086592T.annotate.xls
- __MACOSX/736891_SupMaterial/Source data/genomic_data/SNV/._P2008180067_W086592T.annotate.xls
- 736891_SupMaterial/Source data/genomic_data/SNV/P1910310051_V007699T.annotate.xls
- __MACOSX/736891_SupMaterial/Source data/genomic_data/SNV/._P1910310051_V007699T.annotate.xls
- 736891_SupMaterial/Source data/genomic_data/SNV/P2001030037_W048126T.annotate.xls
- __MACOSX/736891_SupMaterial/Source data/genomic_data/SNV/._P2001030037_W048126T.annotate.xls
- 736891_SupMaterial/Source data/genomic_data/SNV/R-2018-00000497_LBD9033T.annotate.xls
- __MACOSX/736891_SupMaterial/Source data/genomic_data/SNV/._R-2018-00000497_LBD9033T.annotate.xls
- 736891_SupMaterial/Source data/genomic_data/SNV/R-2018-00001316_LBG9085T.annotate.xls
- __MACOSX/736891_SupMaterial/Source data/genomic_data/SNV/._R-2018-00001316_LBG9085T.annotate.xls
- 736891_SupMaterial/Source data/genomic_data/SNV/P1903150032_W011271T.annotate.xls
- __MACOSX/736891_SupMaterial/Source data/genomic_data/SNV/._P1903150032_W011271T.annotate.xls
- 736891_SupMaterial/Source data/genomic_data/SNV/R-2018-00000500_LBD9147T.annotate.xls
- __MACOSX/736891_SupMaterial/Source data/genomic_data/SNV/._R-2018-00000500_LBD9147T.annotate.xls
- 736891_SupMaterial/Source data/genomic_data/SNV/R-2018-00001314_LBG6389T.annotate.xls
- __MACOSX/736891_SupMaterial/Source data/genomic_data/SNV/._R-2018-00001314_LBG6389T.annotate.xls
- 736891_SupMaterial/Source data/genomic_data/SNV/P1910190006_W037763T.annotate.xls
- __MACOSX/736891_SupMaterial/Source data/genomic_data/SNV/._P1910190006_W037763T.annotate.xls
- 736891_SupMaterial/Source data/genomic_data/SNV/P1912010012_W043247T.annotate.xls
- __MACOSX/736891_SupMaterial/Source data/genomic_data/SNV/._P1912010012_W043247T.annotate.xls
- 736891_SupMaterial/Source data/genomic_data/SNV/R-2018-00000499_LBD9150T.annotate.xls
- __MACOSX/736891_SupMaterial/Source data/genomic_data/SNV/._R-2018-00000499_LBD9150T.annotate.xls
- 736891_SupMaterial/Source data/genomic_data/SNV/P1905070009_W018711T.annotate.xls
- __MACOSX/736891_SupMaterial/Source data/genomic_data/SNV/._P1905070009_W018711T.annotate.xls
- 736891_SupMaterial/Source data/genomic_data/SNV/P1908080011_V005182T.annotate.xls
- __MACOSX/736891_SupMaterial/Source data/genomic_data/SNV/._P1908080011_V005182T.annotate.xls
- 736891_SupMaterial/Source data/Table1.xlsx
- __MACOSX/736891_SupMaterial/Source data/._Table1.xlsx
- 736891_SupMaterial/736981_SupMaterial.docx
- __MACOSX/736891_SupMaterial/._736981_SupMaterial.docx
