# Supplementary material for: Application of Cluster Analysis of Time Evolution for Magnetic Resonance Imaging -Derived Oxygen Extraction Fraction Mapping: A Promising Strategy for the Genetic Profile Prediction and Grading of Glioma
Source: Front Neurosci. 2021 Oct 4;15:736891. doi: 10.3389/fnins.2021.736891 (PMC8520989; doi:10.3389/fnins.2021.736891)
Supplement: Supplementary file 1 [file Data_Sheet_1.ZIP › 736891_SupMaterial/Source data/genomic_data/CNV/CNV.xlsx]

## Sheet: CNV
Group	PID	Gene	chr	start	end	fold	type
IV	R-2018-00001317	PDGFRA	4	55095263	55164414	11.7	amplification
IV	R-2018-00001321	PDGFRA	4	55106210	55161480	16	amplification
II	P1901150019	MYC	8	128748830	128753230	2.7	amplification
II	P1901150019	MYC	8	128748830	128753230	2.7	amplification
IV	R-2018-00001317	KIT	4	55524084	55606881	13.6	amplification
IV	R-2018-00001321	KIT	4	55524172	55604683	2	amplification
IV	R-2018-00001317	KDR	4	55944643	55991756	11	amplification
IV	R-2018-00001321	KDR	4	55946098	55991482	23	amplification
III	P1906050032	EGFR	7	55086836	55273329	25.04	amplification
III	P1912030094	EGFR	7	55086901	55273365	14.29	amplification
IV	P1908080009	EGFR	7	55086901	55273365	2.15	amplification
IV	R-2018-00000469	EGFR	7	55086793	55279321	14	amplification
IV	R-2018-00000470	EGFR	7	54978674	55273337	3	amplification
IV	R-2018-00000471	EGFR	7	54978674	55273337	16	amplification
IV	R-2018-00000473	EGFR	7	54978674	55273337	3	amplification
IV	R-2018-00000474	EGFR	7	54978674	55273337	16	amplification
IV	R-2018-00000755	EGFR	7	54978674	55273337	14	amplification
IV	R-2018-00001322	EGFR	7	55086882	55273334	26.14	amplification
IV	R-2018-00001321	CDK6	7	92244444	92462693	2.1	amplification
IV	P1912010012	CDK4	12	58142253	58145540	2.61	amplification
IV	R-2018-00001316	CDK4	12	58141509	58146304	10.4	amplification
