# Supplementary material for: Application of Cluster Analysis of Time Evolution for Magnetic Resonance Imaging -Derived Oxygen Extraction Fraction Mapping: A Promising Strategy for the Genetic Profile Prediction and Grading of Glioma
Source: Front Neurosci. 2021 Oct 4;15:736891. doi: 10.3389/fnins.2021.736891 (PMC8520989; doi:10.3389/fnins.2021.736891)
Supplement: Supplementary file 1 [file Data_Sheet_1.ZIP › 736891_SupMaterial/Source data/genomic_data/SNV/R-2018-00000759_LBE9646T.annotate.xls]

#Sample_ID	Gene_Name	Chromosome	Start_position	End_position	Variant_Classification	Variant_Type	Ref	Alt	dbSNP_RS	Exon_num	cDNA_Change	Protein_Change	Refseq_mRNA_Id	Tumor_depth	Tumor_mutant_frequency	Normal_depth	Normal_mutant_frequency	STRAND	1000 MAF	ESP6500_AA/EA	ExAC_MAF	dbSNP(SNP)	Clinvar	SIFT	Polyphen2	Mutation Assessor
LBE9646T	MSH2	2	47643395	47643395	intron_variant	SNP	T	G	.	6|16	c.943-40T>G	.	NM_000251.2	1138	0.036	890	0.00	+	.	.;.	.	.	.	.	.	.;.;.
LBE9646T	SETD2	3	47103737	47103737	missense_variant	SNP	T	G	.	14|21	c.6209A>C	p.Gln2070Pro	NM_014159.6	2447	0.026	1385	0.00	-	.	.;.	.	.	.	tolerated(0.12)	benign(0.015)	L;0.36672;1.1
LBE9646T	DAXX	6	33287390	33287390	synonymous_variant	SNP	T	G	.	6|8	c.1743A>C	p.Leu581Leu	NM_001141970.1	3232	0.030	2751	2.909e-03	-	.	.;.	.	.	.	.	.	.;.;.
LBE9646T	EGFR	7	55240646	55240646	intron_variant	SNP	A	C	.	17|28	c.1920-30A>C	.	NM_005228.3	2460	0.024	2249	0.00	+	.	.;.	.	.	.	.	.	.;.;.
LBE9646T	PTCH1	9	98238375	98238375	missense_variant	SNP	T	G	rs772312984	12|24	c.1666A>C	p.Thr556Pro	NM_001083603.1	2535	0.060	1774	0.00	-	.	.;.	.	.	.	tolerated(0.12)	probably_damaging(0.921)	L;0.43152;1.355
LBE9646T	TRAF7	16	2223511	2223511	missense_variant	SNP	A	C	.	11|21	c.1042A>C	p.Ser348Arg	NM_032271.2	2307	0.056	2652	1.134e-03	+	.	.;.	.	.	.	tolerated(0.28)	benign(0.139)	N;0.14661;0.345
LBE9646T	NF1	17	29663733	29663733	missense_variant	SNP	T	G	.	42|58	c.6228T>G	p.Asp2076Glu	NM_001042492.2	2101	0.029	780	0.00	+	.	.;.	.	.	.	tolerated(0.23)	benign(0.082)	L;0.46741;1.465
LBE9646T	NF1	17	29665727	29665727	synonymous_variant	SNP	T	G	.	46|58	c.6825T>G	p.Leu2275Leu	NM_001042492.2	1052	0.062	432	0.00	+	.	.;.	.	.	.	.	.	.;.;.
LBE9646T	NF2	22	30035144	30035144	synonymous_variant	SNP	T	G	.	3|16	c.306T>G	p.Pro102Pro	NM_000268.3	1928	0.082	1320	0.00	+	.	.;.	.	.	.	.	.	.;.;.
LBE9646T	ATRX	X	76829713	76829713	splice_donor_variant	SNP	A	C	.	28|35	c.6326+2T>G	.	NM_000489.3	1095	0.515	318	0.00	-	.	.;.	.	.	.	.	.	.;.;.
LBE9646T	ATRX	X	76939152	76939152	synonymous_variant	SNP	A	C	.	9|35	c.1596T>G	p.Leu532Leu	NM_000489.3	1843	0.037	659	0.00	-	.	.;.	.	.	.	.	.	.;.;.
LBE9646T	MSH2	2	47641561	47641561	splice_region_variant	SNP	A	T	rs749778569	5|16	c.942+4A>T	.	NM_000251.2	390	0.062	330	0.00	+	.	.;.	G:1.475e-04	.	.	.	.	.;.;.
LBE9646T	IDH1	2	209113112	209113112	missense_variant	SNP	C	T	rs121913500	4|10	c.395G>A	p.Arg132His	NM_005896.2	1572	0.330	1314	7.616e-04	-	.	.;.	.	pathogenic	.	deleterious_low_confidence(0.01)	possibly_damaging(0.813)	H;0.99379;4.54
LBE9646T	TP53	17	7577511	7577511	missense_variant	SNP	A	T	.	7|11	c.770T>A	p.Leu257Gln	NM_001126112.2	3007	0.934	2403	8.326e-04	-	.	.;.	.	likely_pathogenic,pathogenic	.	deleterious(0)	probably_damaging(0.999)	M;0.88640;2.97
