# Supplementary material for: Application of Cluster Analysis of Time Evolution for Magnetic Resonance Imaging -Derived Oxygen Extraction Fraction Mapping: A Promising Strategy for the Genetic Profile Prediction and Grading of Glioma
Source: Front Neurosci. 2021 Oct 4;15:736891. doi: 10.3389/fnins.2021.736891 (PMC8520989; doi:10.3389/fnins.2021.736891)
Supplement: Supplementary file 1 [file Data_Sheet_1.ZIP › 736891_SupMaterial/Source data/genomic_data/SNV/P1906050032_V003689T.annotate.xls]

#Sample_ID	Gene_Name	Ensemble_geneID	Entrez_Gene_Id	Chromosome	Start_position	End_position	Variant_Classification	Variant_Type	Ref	Alt	dbSNP_RS	Exon_num	cDNA_Change	Protein_Change	Refseq_mRNA_Id	Ensemble_mRNAID	Description	GO_Biological_Process	GO_Molecular_Function	COSMIC_overlap	COSMIC_tissue_types_affected	COSMIC_total_alterations_in_gene	Tumor_depth	Tumor_mutant_frequency	Normal_depth	Normal_mutant_frequency	STRAND	Protein GI	1000 AF	ESP6500_AA/EA	ExAC_AF	dbSNP(SNP)	Clinvar	HGMD	COSMIC	OMIM	Pubmed	SIFT	Polyphen2	Mutation Assessor
V003689T	TERT	ENSG00000164362	.	5	1295228	1295228	upstream_gene_variant	SNP	G	A	.	N|A	.	.	NM_198253.2	ENST00000310581	.	.	.	.	.	.	18277	0.4	101	0.00	-	NP_937983.2	.	.;.	.	.	.	.	.	.	.	.	.	.;.;.
