# Supplementary material for: Application of Cluster Analysis of Time Evolution for Magnetic Resonance Imaging -Derived Oxygen Extraction Fraction Mapping: A Promising Strategy for the Genetic Profile Prediction and Grading of Glioma
Source: Front Neurosci. 2021 Oct 4;15:736891. doi: 10.3389/fnins.2021.736891 (PMC8520989; doi:10.3389/fnins.2021.736891)
Supplement: Supplementary file 1 [file Data_Sheet_1.ZIP › 736891_SupMaterial/Source data/genomic_data/SNV/R-2018-00003159_LBK8833T.annotate.xls]

#Sample_ID	Gene_Name	Ensemble_geneID	Entrez_Gene_Id	Chromosome	Start_position	End_position	Variant_Classification	Variant_Type	Ref	Alt	dbSNP_RS	Exon_num	cDNA_Change	Protein_Change	Refseq_transcript_ID	Ensemble_transcriptID	Tumor_depth	Tumor_mutant_frequency	Normal_depth	Normal_mutant_frequency	STRAND	1000 MAF	NHLBI-ESP_AA/EA	1000 EAS	gnomAD_AF	gnomAD	CLIN_SIG	Clinvar	SIFT	Polyphen2	Mutation Assessor
LBK8833T	IDH1	ENSG00000138413	3417	2	209113112	209113112	missense_variant	SNP	C	T	rs121913500	4|10	c.395G>A	p.Arg132His	NM_005896.2	ENST00000345146	2151	0.249	1092	0.00	-	.	.;.	.	0	gnomAD_AFR:0,gnomAD_AMR:0,gnomAD_ASJ:0,gnomAD_EAS:0,gnomAD_FIN:0,gnomAD_NFE:0,gnomAD_OTH:0,gnomAD_SAS:0,total:0	not_provided	.	deleterious_low_confidence(0.01)	benign(0.047)	H;0.99379;4.54
LBK8833T	MSH2	ENSG00000095002	4436	2	47672647	47672647	intron_variant	SNP	T	G	.	8|16	c.1277-40T>G	.	NM_000251.2	ENST00000233146	790	0.038	396	2.525e-03	+	.	.;.	.	.	gnomAD_AFR:.,gnomAD_AMR:.,gnomAD_ASJ:.,gnomAD_EAS:.,gnomAD_FIN:.,gnomAD_NFE:.,gnomAD_OTH:.,gnomAD_SAS:.,total:.	.	.	.	.	.;.;.
LBK8833T	TP53	ENSG00000141510	7157	17	7577547	7577547	missense_variant	SNP	C	T	rs121912656	7|11	c.734G>A	p.Gly245Asp	NM_001126112.2	ENST00000269305	2582	0.527	1773	2.256e-03	-	.	.;.	.	4.061e-06	gnomAD_AFR:0,gnomAD_AMR:0,gnomAD_ASJ:0,gnomAD_EAS:0,gnomAD_FIN:0,gnomAD_NFE:0,gnomAD_OTH:0,gnomAD_SAS:3.249e-05,total:4.061e-06	likely_pathogenic	.	deleterious(0)	probably_damaging(0.999)	M;0.91920;3.255
LBK8833T	ATRX	ENSG00000268946	546	X	76909629	76909629	stop_gained	SNP	G	A	rs919106518	14|35	c.4276C>T	p.Arg1426Ter	NM_000489.3	ENST00000373344	893	0.424	261	0.00	-	.	.;.	.	.	gnomAD_AFR:.,gnomAD_AMR:.,gnomAD_ASJ:.,gnomAD_EAS:.,gnomAD_FIN:.,gnomAD_NFE:.,gnomAD_OTH:.,gnomAD_SAS:.,total:.	.	.	.	.	.;.;.
LBK8833T	MSH2	ENSG00000095002	4436	2	47641562	47641562	splice_region_variant	SNP	A	T	.	5|16	c.942+5A>T	.	NM_000251.2	ENST00000233146	632	0.038	325	0.00	+	.	.;.	.	.	gnomAD_AFR:.,gnomAD_AMR:.,gnomAD_ASJ:.,gnomAD_EAS:.,gnomAD_FIN:.,gnomAD_NFE:.,gnomAD_OTH:.,gnomAD_SAS:.,total:.	.	.	.	.	.;.;.
LBK8833T	NF1	ENSG00000196712	4763	17	29533435	29533435	intron_variant	DEL	T	-	rs757336533	12|58	c.1392+53del	.	NM_001042492.2	ENST00000358273	1531	0.014	381	0.000	+	.	.;.	.	8.151e-06	gnomAD_AFR:0,gnomAD_AMR:0,gnomAD_ASJ:0,gnomAD_EAS:0,gnomAD_FIN:4.501e-05,gnomAD_NFE:0,gnomAD_OTH:0,gnomAD_SAS:.,total:8.151e-06	.	.	.	.	.;.;.
