# Supplementary material for: Application of Cluster Analysis of Time Evolution for Magnetic Resonance Imaging -Derived Oxygen Extraction Fraction Mapping: A Promising Strategy for the Genetic Profile Prediction and Grading of Glioma
Source: Front Neurosci. 2021 Oct 4;15:736891. doi: 10.3389/fnins.2021.736891 (PMC8520989; doi:10.3389/fnins.2021.736891)
Supplement: Supplementary file 1 [file Data_Sheet_1.ZIP › 736891_SupMaterial/Source data/genomic_data/SNV/R-2018-00000756_LBE9630T.annotate.xls]

#Sample_ID	Gene_Name	Chromosome	Start_position	End_position	Variant_Classification	Variant_Type	Ref	Alt	dbSNP_RS	Exon_num	cDNA_Change	Protein_Change	Refseq_mRNA_Id	Tumor_depth	Tumor_mutant_frequency	Normal_depth	Normal_mutant_frequency	STRAND	1000 MAF	ESP6500_AA/EA	ExAC_MAF	dbSNP(SNP)	Clinvar	SIFT	Polyphen2	Mutation Assessor
LBE9630T	PDGFRA	4	55138508	55138508	intron_variant	SNP	A	C	.	9|23	c.1238-53A>C	.	NM_006206.4	1499	0.021	155	0.00	+	.	.;.	.	.	.	.	.	.;.;.
LBE9630T	FGFR1	8	38274947	38274947	intron_variant	SNP	C	T	rs17182414	12|18	c.1553-13G>A	.	NM_023110.2	2045	0.011	694	0.00	-	T:0.0004	T:0.0004748;.	.	.	.	.	.	.;.;.
LBE9630T	RELA	11	65427722	65427722	intron_variant	SNP	A	C	rs867364011	5|11	c.336-36T>G	.	NM_021975.3	2406	0.019	1379	7.257e-04	-	.	.;.	.	.	.	.	.	.;.;.
LBE9630T	TP53	17	7577157	7577157	splice_acceptor_variant	SNP	T	C	.	8|11	c.783-2A>G	.	NM_001126112.2	1846	0.800	652	0.00	-	.	.;.	.	likely_pathogenic	.	.	.	.;.;.
LBE9630T	NF1	17	29496845	29496845	intron_variant	SNP	T	G	.	5|58	c.480-64T>G	.	NM_001042492.2	708	0.072	196	0.00	+	.	.;.	.	.	.	.	.	.;.;.
LBE9630T	ATRX	X	76909638	76909638	stop_gained	SNP	T	A	.	14|35	c.4267A>T	p.Lys1423Ter	NM_000489.3	1583	0.016	171	0.00	-	.	.;.	.	.	.	.	.	.;.;.
LBE9630T	MSH2	2	47641562	47641562	splice_region_variant	SNP	A	T	rs769242733	5|16	c.942+5A>T	.	NM_000251.2	570	0.044	185	0.00	+	.	.;.	G:2.000e-04	.	.	.	.	.;.;.
LBE9630T	IDH1	2	209113112	209113112	missense_variant	SNP	C	T	rs121913500	4|10	c.395G>A	p.Arg132His	NM_005896.2	1804	0.379	335	0.00	-	.	.;.	.	pathogenic	.	deleterious_low_confidence(0.01)	possibly_damaging(0.813)	H;0.99379;4.54
LBE9630T	NOTCH1	9	139404214	139404214	missense_variant	SNP	A	C	.	18|34	c.2940T>G	p.Cys980Trp	NM_017617.3	2428	0.031	1553	0.00	-	.	.;.	.	.	.	deleterious(0)	probably_damaging(1)	H;0.99956;5.05
LBE9630T	TP53	17	7578190	7578190	missense_variant	SNP	T	C	.	6|11	c.659A>G	p.Tyr220Cys	NM_001126112.2	2090	0.027	984	0.00	-	.	.;.	.	pathogenic	.	deleterious(0)	probably_damaging(1)	M;0.89287;3.02
LBE9630T	EGFR	7	55244510	55244525	intron_variant	DEL	GATATATATTTAGAGA	-	rs11276204	19|28	c.2283+2029_2283+2044delGATATATATTTAGAGA	.	NM_005228.3	27	0.185	6	0.000	+	-:0.352835	.;.	.	.	.	.	.	.;.;.
LBE9630T	ATRX	X	76814303	76814306	frameshift_variant	DEL	ATAA	-	.	29|35	c.6338_6341delTTAT	p.Phe2113SerfsTer9	NM_000489.3	1361	0.372	83	0.000	-	.	.;.	.	.	.	.	.	.;.;.
