# Supplementary material for: Application of Cluster Analysis of Time Evolution for Magnetic Resonance Imaging -Derived Oxygen Extraction Fraction Mapping: A Promising Strategy for the Genetic Profile Prediction and Grading of Glioma
Source: Front Neurosci. 2021 Oct 4;15:736891. doi: 10.3389/fnins.2021.736891 (PMC8520989; doi:10.3389/fnins.2021.736891)
Supplement: Supplementary file 1 [file Data_Sheet_1.ZIP › 736891_SupMaterial/Source data/genomic_data/SNV/R-2018-00001322_LBG9266T.annotate.xls]

#Sample_ID	Gene_Name	Ensemble_geneID	Entrez_Gene_Id	Chromosome	Start_position	End_position	Variant_Classification	Variant_Type	Ref	Alt	dbSNP_RS	Exon_num	cDNA_Change	Protein_Change	Refseq_transcript_ID	Ensemble_transcriptID	Tumor_depth	Tumor_mutant_frequency	Normal_depth	Normal_mutant_frequency	STRAND	1000 MAF	NHLBI-ESP_AA/EA	1000 EAS	gnomAD_AF	gnomAD	CLIN_SIG	Clinvar	SIFT	Polyphen2	Mutation Assessor
LBG9266T	PDGFRA	ENSG00000134853	5156	4	55129975	55129975	missense_variant	SNP	C	T	.	4|23	c.509C>T	p.Ala170Val	NM_006206.4	ENST00000257290	645	0.429	422	0.00	+	.	.;.	.	.	gnomAD_AFR:.,gnomAD_AMR:.,gnomAD_ASJ:.,gnomAD_EAS:.,gnomAD_FIN:.,gnomAD_NFE:.,gnomAD_OTH:.,gnomAD_SAS:.,total:.	.	.	tolerated(0.62)	benign(0.01)	L;0.28694;.
LBG9266T	NF1	ENSG00000196712	4763	17	29563087	29563087	intron_variant	SNP	T	G	.	29|58	c.3974+48T>G	.	NM_001042492.2	ENST00000358273	476	0.021	302	0.00	+	.	.;.	.	3.55556e-04	gnomAD_AFR:3.55556e-04,gnomAD_AMR:3.11260e-04,gnomAD_ASJ:0.00000e+00,gnomAD_EAS:6.60851e-05,gnomAD_FIN:4.73149e-04,gnomAD_NFE:2.77578e-04,gnomAD_OTH:1.98491e-04,gnomAD_SAS:.,total:3.55556e-04	.	.	.	.	.;.;.
LBG9266T	RB1	ENSG00000139687	5925	13	48922031	48922032	intron_variant	INS	-	A	rs778306664	5|27	c.539+41dup	.	NM_000321.2	ENST00000267163	346	0.023	146	0.000	+	.	.;.	.	9.94036e-04	gnomAD_AFR:9.94036e-04,gnomAD_AMR:4.40051e-04,gnomAD_ASJ:2.24618e-04,gnomAD_EAS:1.85185e-04,gnomAD_FIN:0.00000e+00,gnomAD_NFE:1.64650e-04,gnomAD_OTH:3.81534e-04,gnomAD_SAS:.,total:9.94036e-04	.	.	.	.	.;.;.
