# Supplementary material for: Application of Cluster Analysis of Time Evolution for Magnetic Resonance Imaging -Derived Oxygen Extraction Fraction Mapping: A Promising Strategy for the Genetic Profile Prediction and Grading of Glioma
Source: Front Neurosci. 2021 Oct 4;15:736891. doi: 10.3389/fnins.2021.736891 (PMC8520989; doi:10.3389/fnins.2021.736891)
Supplement: Supplementary file 1 [file Data_Sheet_1.ZIP › 736891_SupMaterial/Source data/genomic_data/SNV/R-2018-00001321_LBG9162T.annotate.xls]

#Sample_ID	Gene_Name	Ensemble_geneID	Entrez_Gene_Id	Chromosome	Start_position	End_position	Variant_Classification	Variant_Type	Ref	Alt	dbSNP_RS	Exon_num	cDNA_Change	Protein_Change	Refseq_transcript_ID	Ensemble_transcriptID	Tumor_depth	Tumor_mutant_frequency	Normal_depth	Normal_mutant_frequency	STRAND	1000 MAF	NHLBI-ESP_AA/EA	1000 EAS	gnomAD_AF	gnomAD	CLIN_SIG	Clinvar	SIFT	Polyphen2	Mutation Assessor
LBG9162T	IDH1	ENSG00000138413	3417	2	209113112	209113112	missense_variant	SNP	C	T	rs121913500	4|10	c.395G>A	p.Arg132His	NM_005896.2	ENST00000345146	570	0.265	569	0.00	-	.	.;.	.	.	gnomAD_AFR:0.00000e+00,gnomAD_AMR:0.00000e+00,gnomAD_ASJ:0.00000e+00,gnomAD_EAS:0.00000e+00,gnomAD_FIN:0.00000e+00,gnomAD_NFE:0.00000e+00,gnomAD_OTH:0.00000e+00,gnomAD_SAS:.,total:.	not_provided	.	deleterious_low_confidence(0.01)	benign(0.047)	H;0.99379;4.54
LBG9162T	TP53	ENSG00000141510	7157	17	7577121	7577121	missense_variant	SNP	G	A	rs121913343	8|11	c.817C>T	p.Arg273Cys	NM_001126112.2	ENST00000269305	431	0.297	1266	1.581e-03	-	.	.;.	.	5.44307e-05	gnomAD_AFR:0.00000e+00,gnomAD_AMR:0.00000e+00,gnomAD_ASJ:0.00000e+00,gnomAD_EAS:5.44307e-05,gnomAD_FIN:4.63134e-05,gnomAD_NFE:8.81819e-06,gnomAD_OTH:0.00000e+00,gnomAD_SAS:.,total:5.44307e-05	uncertain_significance	.	deleterious(0)	probably_damaging(0.999)	M;0.90759;3.145
LBG9162T	USP8	ENSG00000138592	9101	15	50769189	50769189	splice_region_variant	SNP	A	C	.	10|21	c.993A>C	p.Ser331%3D	NM_001128611.1	ENST00000433963	443	0.025	532	0.00	+	.	.;.	.	.	gnomAD_AFR:.,gnomAD_AMR:.,gnomAD_ASJ:.,gnomAD_EAS:.,gnomAD_FIN:.,gnomAD_NFE:.,gnomAD_OTH:.,gnomAD_SAS:.,total:.	.	.	.	.	.;.;.
LBG9162T	GNAQ	ENSG00000156052	2776	9	80646204	80646204	5_prime_UTR_variant	SNP	G	A	.	1|7	c.-53C>T	.	NM_002072.3	ENST00000286548	418	0.012	635	0.00	-	.	.;.	.	.	gnomAD_AFR:.,gnomAD_AMR:.,gnomAD_ASJ:.,gnomAD_EAS:.,gnomAD_FIN:.,gnomAD_NFE:.,gnomAD_OTH:.,gnomAD_SAS:.,total:.	.	.	.	.	.;.;.
LBG9162T	TP53	ENSG00000141510	7157	17	7577568	7577568	missense_variant	SNP	C	T	rs730882005	7|11	c.713G>A	p.Cys238Tyr	NM_001126112.2	ENST00000269305	451	0.570	1418	0.00	-	.	.;.	.	1.75815e-05	gnomAD_AFR:0.00000e+00,gnomAD_AMR:0.00000e+00,gnomAD_ASJ:0.00000e+00,gnomAD_EAS:0.00000e+00,gnomAD_FIN:0.00000e+00,gnomAD_NFE:1.75815e-05,gnomAD_OTH:0.00000e+00,gnomAD_SAS:.,total:1.75815e-05	uncertain_significance	.	deleterious(0)	probably_damaging(1)	M;0.92970;3.365
LBG9162T	ATRX	ENSG00000268946	546	X	76854979	76854980	frameshift_variant	INS	-	A	.	25|35	c.5856dup	p.Glu1953Ter	NM_000489.3	ENST00000373344	515	0.885	226	0.000	-	.	.;.	.	.	gnomAD_AFR:.,gnomAD_AMR:.,gnomAD_ASJ:.,gnomAD_EAS:.,gnomAD_FIN:.,gnomAD_NFE:.,gnomAD_OTH:.,gnomAD_SAS:.,total:.	.	.	.	.	.;.;.
