# Supplementary material for: Application of Cluster Analysis of Time Evolution for Magnetic Resonance Imaging -Derived Oxygen Extraction Fraction Mapping: A Promising Strategy for the Genetic Profile Prediction and Grading of Glioma
Source: Front Neurosci. 2021 Oct 4;15:736891. doi: 10.3389/fnins.2021.736891 (PMC8520989; doi:10.3389/fnins.2021.736891)
Supplement: Supplementary file 1 [file Data_Sheet_1.ZIP › 736891_SupMaterial/Source data/genomic_data/SNV/R-2018-00000758_LBE9636T.annotate1.xls]

#Sample_ID	Gene_Name	Chromosome	Start_position	End_position	Variant_Classification	Variant_Type	Ref	Alt	dbSNP_RS	Exon_num	cDNA_Change	Protein_Change	Refseq_mRNA_Id	Tumor_depth	Tumor_mutant_frequency	Normal_depth	Normal_mutant_frequency	STRAND	1000 MAF	ESP6500_AA/EA	ExAC_MAF	dbSNP(SNP)	Clinvar	SIFT	Polyphen2	Mutation Assessor
LBE9636T	SETD2	3	47088056	47088056	missense_variant	SNP	T	G	.	16|21	c.7019A>C	p.His2340Pro	NM_014159.6	1140	0.054	797	0.00	-	.	.;.	.	.	.	deleterious(0)	probably_damaging(0.996)	L;0.47716;1.5
LBE9636T	FAT1	4	187540974	187540974	missense_variant	SNP	C	T	rs752611276	10|27	c.6766G>A	p.Ala2256Thr	NM_005245.3	2490	0.362	533	0.00	-	.	.;.	.	.	.	deleterious(0)	probably_damaging(1)	H;0.98487;4.245
LBE9636T	FAT1	4	187557880	187557880	synonymous_variant	SNP	G	A	rs553222395	5|27	c.3831C>T	p.Thr1277Thr	NM_005245.3	2356	0.015	622	0.00	-	A:0.0000	.;.	.	.	.	.	.	.;.;.
LBE9636T	EGFR	7	55227907	55227907	missense_variant	SNP	T	G	rs146711874	12|28	c.1374T>G	p.Asp458Glu	NM_005228.3	1667	0.026	1166	1.715e-03	+	.	.;.	.	.	.	tolerated(0.07)	possibly_damaging(0.749)	M;0.68952;2.095
LBE9636T	EGFR	7	55269378	55269378	intron_variant	SNP	T	G	.	26|28	c.3115-50T>G	.	NM_005228.3	1291	0.034	565	1.773e-03	+	.	.;.	.	.	.	.	.	.;.;.
LBE9636T	MARCH9	12	58144968	58144968	upstream_gene_variant	SNP	A	C	.	N|A	.	.	NM_138396.5	2081	0.028	1741	1.150e-03	+	.	.;.	.	.	.	.	.	.;.;.
LBE9636T	TP53	17	7577094	7577094	missense_variant	SNP	G	A	rs28934574	8|11	c.844C>T	p.Arg282Trp	NM_001126112.2	1638	0.712	1493	2.011e-03	-	.	A:0,A:0;A:0.0002326,A:0.0002326	.	likely_pathogenic,pathogenic	.	deleterious(0)	probably_damaging(1)	M;0.89968;3.075
LBE9636T	NF1	17	29664534	29664534	stop_gained	SNP	T	G	rs758917402	43|58	c.6576T>G	p.Tyr2192Ter	NM_001042492.2	1735	0.068	440	2.278e-03	+	.	.;.	.	.	.	.	.	.;.;.
LBE9636T	PLCG1	20	39792810	39792810	missense_variant	SNP	A	C	rs779874773	12|32	c.1186A>C	p.Thr396Pro	NM_002660.2	2087	0.018	1259	0.00	+	.	.;.	.	.	.	deleterious(0.03)	benign(0.443)	M;0.90369;3.11
LBE9636T	BCOR	X	39921395	39921395	stop_gained	SNP	A	C	.	10|15	c.4323T>G	p.Tyr1441Ter	NM_017745.5	1247	0.034	948	2.110e-03	-	.	.;.	.	.	.	.	.	.;.;.
LBE9636T	IDH1	2	209113112	209113112	missense_variant	SNP	C	T	rs121913500	4|10	c.395G>A	p.Arg132His	NM_005896.2	1603	0.340	694	0.00	-	.	.;.	.	pathogenic	.	deleterious_low_confidence(0.01)	possibly_damaging(0.813)	H;0.99379;4.54
LBE9636T	PLCG1	20	39792808	39792808	missense_variant	SNP	A	C	.	12|32	c.1184A>C	p.His395Pro	NM_002660.2	2099	0.022	1267	0.00	+	.	.;.	.	.	.	tolerated(0.07)	benign(0.319)	L;0.43152;1.355
LBE9636T	ATRX	X	76938326	76938326	stop_gained	SNP	G	A	.	9|35	c.2422C>T	p.Arg808Ter	NM_000489.3	1558	0.306	327	0.00	-	.	.;.	.	.	.	.	.	.;.;.
