# Supplementary material for: Application of Cluster Analysis of Time Evolution for Magnetic Resonance Imaging -Derived Oxygen Extraction Fraction Mapping: A Promising Strategy for the Genetic Profile Prediction and Grading of Glioma
Source: Front Neurosci. 2021 Oct 4;15:736891. doi: 10.3389/fnins.2021.736891 (PMC8520989; doi:10.3389/fnins.2021.736891)
Supplement: Supplementary file 1 [file Data_Sheet_1.ZIP › 736891_SupMaterial/Source data/genomic_data/SNV/R-2018-00000757_LBE9625T.annotate.xls]

#Sample_ID	Gene_Name	Chromosome	Start_position	End_position	Variant_Classification	Variant_Type	Ref	Alt	dbSNP_RS	Exon_num	cDNA_Change	Protein_Change	Refseq_mRNA_Id	Tumor_depth	Tumor_mutant_frequency	Normal_depth	Normal_mutant_frequency	STRAND	1000 MAF	ESP6500_AA/EA	ExAC_MAF	dbSNP(SNP)	Clinvar	SIFT	Polyphen2	Mutation Assessor
LBE9625T	MSH6	2	48027023	48027023	missense_variant	SNP	T	G	rs63751097	4|10	c.1901T>G	p.Leu634Trp	NM_000179.2	2118	0.037	621	0.00	+	.	.;.	.	.	.	deleterious(0)	probably_damaging(1)	M;0.83953;2.67
LBE9625T	FAT1	4	187532624	187532624	missense_variant	SNP	G	A	rs200112487	14|27	c.9769C>T	p.Arg3257Trp	NM_005245.3	1852	0.016	651	0.00	-	.	.;.	.	.	.	deleterious(0)	probably_damaging(0.998)	M;0.81239;2.535
LBE9625T	RELA	11	65426223	65426223	missense_variant	SNP	A	C	.	7|11	c.630T>G	p.Asp210Glu	NM_021975.3	2290	0.024	2245	1.783e-03	-	.	.;.	.	.	.	tolerated(0.23)	probably_damaging(0.93)	L;0.41027;1.25
LBE9625T	RELA	11	65430234	65430234	intron_variant	SNP	G	A	rs55794449	1|11	c.7+63C>T	.	NM_021975.3	346	0.012	390	0.00	-	.	.;.	.	.	.	.	.	.;.;.
LBE9625T	IDH1	2	209113112	209113112	missense_variant	SNP	C	T	rs121913500	4|10	c.395G>A	p.Arg132His	NM_005896.2	1705	0.433	884	0.00	-	.	.;.	.	pathogenic	.	deleterious_low_confidence(0.01)	possibly_damaging(0.813)	H;0.99379;4.54
LBE9625T	NOTCH1	9	139412717	139412717	missense_variant	SNP	C	T	.	7|34	c.1127G>A	p.Cys376Tyr	NM_017617.3	1892	0.015	2063	9.695e-04	-	.	.;.	.	.	.	deleterious(0)	possibly_damaging(0.841)	H;0.98133;4.155
LBE9625T	TP53	17	7574034	7574034	splice_acceptor_variant	SNP	C	G	rs587782272	10|11	c.994-1G>C	.	NM_001126112.2	1632	0.912	1031	9.699e-04	-	.	.;.	.	pathogenic	.	.	.	.;.;.
LBE9625T	GNAS	20	57466762	57466764	5_prime_UTR_variant	DEL	CCG	-	rs745433225	1|13	c.-3_-1delGCC	.	NM_000516.4	71	0.113	63	0.000	+	.	.;.	.	.	.	.	.	.;.;.
LBE9625T	ATRX	X	76937602	76937603	frameshift_variant	INS	-	T	.	9|35	c.3145dupA	p.Ile1049AsnfsTer4	NM_000489.3	1008	0.645	250	0.000	-	.	.;.	.	.	.	.	.	.;.;.
