# Supplementary material for: Application of Cluster Analysis of Time Evolution for Magnetic Resonance Imaging -Derived Oxygen Extraction Fraction Mapping: A Promising Strategy for the Genetic Profile Prediction and Grading of Glioma
Source: Front Neurosci. 2021 Oct 4;15:736891. doi: 10.3389/fnins.2021.736891 (PMC8520989; doi:10.3389/fnins.2021.736891)
Supplement: Supplementary file 1 [file Data_Sheet_1.ZIP › 736891_SupMaterial/Source data/genomic_data/SNV/R-2018-00000470_LBG716BT.annotate.xls]

#Sample_ID	Gene_Name	Chromosome	Start_position	End_position	Variant_Classification	Variant_Type	Ref	Alt	dbSNP_RS	Exon_num	cDNA_Change	Protein_Change	Refseq_mRNA_Id	Tumor_depth	Tumor_mutant_frequency	Normal_depth	Normal_mutant_frequency	STRAND	1000 MAF	ESP6500_AA/EA	ExAC_MAF	dbSNP(SNP)	Clinvar	SIFT	Polyphen2	Mutation Assessor
LBG716BT	KRAS	12	25388220	25388220	intron_variant	SNP	T	A	.	3|5	c.112-7874A>T	.	NM_004985.3	133	0.030	82	0.00	-	.	.;.	.	.	.	.	.	.;.;.
LBG716BT	RELA	11	65424316	65424316	intron_variant	DEL	A	-	.	9|11	c.878-910delT	.	NM_021975.3	34	0.147	132	0.008	-	.	.;.	.	.	.	.	.	.;.;.
LBG716BT	RELA	11	65424341	65424341	intron_variant	DEL	A	-	.	9|11	c.878-935delT	.	NM_021975.3	8	0.500	47	0.000	-	.	.;.	.	.	.	.	.	.;.;.
