# Supplementary material for: Application of Cluster Analysis of Time Evolution for Magnetic Resonance Imaging -Derived Oxygen Extraction Fraction Mapping: A Promising Strategy for the Genetic Profile Prediction and Grading of Glioma
Source: Front Neurosci. 2021 Oct 4;15:736891. doi: 10.3389/fnins.2021.736891 (PMC8520989; doi:10.3389/fnins.2021.736891)
Supplement: Supplementary file 1 [file Data_Sheet_1.ZIP › 736891_SupMaterial/Source data/genomic_data/SNV/P1910070004_V006787T.annotate.xls]

#Sample_ID	Gene_Name	Ensemble_geneID	Entrez_Gene_Id	Chromosome	Start_position	End_position	Variant_Classification	Variant_Type	Ref	Alt	dbSNP_RS	Exon_num	cDNA_Change	Protein_Change	Refseq_mRNA_Id	Ensemble_mRNAID	Description	GO_Biological_Process	GO_Molecular_Function	COSMIC_overlap	COSMIC_tissue_types_affected	COSMIC_total_alterations_in_gene	Tumor_depth	Tumor_mutant_frequency	Normal_depth	Normal_mutant_frequency	STRAND	Protein GI	1000 AF	ESP6500_AA/EA	ExAC_AF	dbSNP(SNP)	Clinvar	HGMD	COSMIC	OMIM	Pubmed	SIFT	Polyphen2	Mutation Assessor
V006787T	IDH1	ENSG00000138413	3417	2	209113112	209113112	missense_variant	SNP	C	T	rs121913500	4|10	c.395G>A	p.Arg132His	NM_005896.2	ENST00000345146	isocitrate dehydrogenase 1 (NADP%2B), soluble	2-oxoglutarate metabolic process (GO:0006103)|cellular lipid metabolic process (GO:0044255)|female gonad development (GO:0008585)|glutathione metabolic process (GO:0006749)|glyoxylate cycle (GO:0006097)|isocitrate metabolic process (GO:0006102)|NADPH regeneration (GO:0006740)|response to oxidative stress (GO:0006979)|response to steroid hormone (GO:0048545)|small molecule metabolic process (GO:0044281)|tricarboxylic acid cycle (GO:0006099)	isocitrate dehydrogenase (NADP%2B) activity (GO:0004450)|magnesium ion binding (GO:0000287)|NAD binding (GO:0051287)|NADP binding (GO:0050661)|protein homodimerization activity (GO:0042803)|receptor binding (GO:0005102)	p.R132H(2774)|p.R132L(59)|p.R132V(1)|p.G131_R132>VL(1)	NS(1)|autonomic_ganglia(2)|biliary_tract(24)|bone(237)|central_nervous_system(3764)|endometrium(3)|haematopoietic_and_lymphoid_tissue(794)|kidney(2)|large_intestine(7)|lung(7)|prostate(6)|skin(5)|soft_tissue(12)|thyroid(22)|urinary_tract(1)	4887	45640	0.485	101	0.00	-	NP_005887.2	.	.;.	.	pathogenic	.	.	COSM28746;COSM28750	147700	.	deleterious_low_confidence(0.01)	possibly_damaging(0.813)	H;0.99379;4.54
