# Supplementary material for: Application of Cluster Analysis of Time Evolution for Magnetic Resonance Imaging -Derived Oxygen Extraction Fraction Mapping: A Promising Strategy for the Genetic Profile Prediction and Grading of Glioma
Source: Front Neurosci. 2021 Oct 4;15:736891. doi: 10.3389/fnins.2021.736891 (PMC8520989; doi:10.3389/fnins.2021.736891)
Supplement: Supplementary file 1 [file Data_Sheet_1.ZIP › 736891_SupMaterial/Source data/genomic_data/SNV/R-2018-00001318_LBG9081T.annotate.xls]

#Sample_ID	Gene_Name	Ensemble_geneID	Entrez_Gene_Id	Chromosome	Start_position	End_position	Variant_Classification	Variant_Type	Ref	Alt	dbSNP_RS	Exon_num	cDNA_Change	Protein_Change	Refseq_transcript_ID	Ensemble_transcriptID	Tumor_depth	Tumor_mutant_frequency	Normal_depth	Normal_mutant_frequency	STRAND	1000 MAF	NHLBI-ESP_AA/EA	1000 EAS	gnomAD_AF	gnomAD	CLIN_SIG	Clinvar	SIFT	Polyphen2	Mutation Assessor
LBG9081T	ATRX	ENSG00000268946	546	X	76849221	76849221	missense_variant	SNP	T	C	.	26|35	c.6055A>G	p.Lys2019Glu	NM_000489.3	ENST00000373344	2439	0.413	502	0.00	-	.	.;.	.	.	gnomAD_AFR:.,gnomAD_AMR:.,gnomAD_ASJ:.,gnomAD_EAS:.,gnomAD_FIN:.,gnomAD_NFE:.,gnomAD_OTH:.,gnomAD_SAS:.,total:.	.	.	.	probably_damaging(0.989)	M;0.83774;2.66
LBG9081T	IDH1	ENSG00000138413	3417	2	209113112	209113112	missense_variant	SNP	C	T	rs121913500	4|10	c.395G>A	p.Arg132His	NM_005896.2	ENST00000345146	2310	0.397	600	0.00	-	.	.;.	.	0	gnomAD_AFR:0,gnomAD_AMR:0,gnomAD_ASJ:0,gnomAD_EAS:0,gnomAD_FIN:0,gnomAD_NFE:0,gnomAD_OTH:0,gnomAD_SAS:0,total:0	not_provided	.	deleterious_low_confidence(0.01)	benign(0.047)	H;0.99379;4.54
LBG9081T	TP53	ENSG00000141510	7157	17	7579575	7579575	stop_gained	SNP	G	A	.	4|11	c.112C>T	p.Gln38Ter	NM_001126112.2	ENST00000269305	1516	0.387	1681	1.190e-03	-	.	.;.	.	.	gnomAD_AFR:.,gnomAD_AMR:.,gnomAD_ASJ:.,gnomAD_EAS:.,gnomAD_FIN:.,gnomAD_NFE:.,gnomAD_OTH:.,gnomAD_SAS:.,total:.	.	.	.	.	.;.;.
LBG9081T	ATRX	ENSG00000268946	546	X	76874298	76874298	stop_gained	SNP	A	C	.	21|35	c.5424T>G	p.Tyr1808Ter	NM_000489.3	ENST00000373344	2181	0.046	224	0.00	-	.	.;.	.	.	gnomAD_AFR:.,gnomAD_AMR:.,gnomAD_ASJ:.,gnomAD_EAS:.,gnomAD_FIN:.,gnomAD_NFE:.,gnomAD_OTH:.,gnomAD_SAS:.,total:.	.	.	.	.	.;.;.
LBG9081T	TP53	ENSG00000141510	7157	17	7578190	7578190	missense_variant	SNP	T	C	rs121912666	6|11	c.659A>G	p.Tyr220Cys	NM_001126112.2	ENST00000269305	1616	0.412	1722	5.814e-04	-	.	.;.	.	8.124e-06	gnomAD_AFR:0,gnomAD_AMR:0,gnomAD_ASJ:0,gnomAD_EAS:0,gnomAD_FIN:0,gnomAD_NFE:1.791e-05,gnomAD_OTH:0,gnomAD_SAS:0,total:8.124e-06	likely_pathogenic	.	deleterious(0)	probably_damaging(0.998)	M;0.89287;3.02
LBG9081T	MDM4	ENSG00000198625	4194	1	204513647	204513648	intron_variant	INS	-	T	rs745539835	8|10	c.*182-8dup	.	NM_001278516.1	ENST00000367182	2031	0.015	419	0.002	+	.	.;.	.	4.367e-05	gnomAD_AFR:0,gnomAD_AMR:0.0001362,gnomAD_ASJ:0.0001157,gnomAD_EAS:0,gnomAD_FIN:0,gnomAD_NFE:3.787e-05,gnomAD_OTH:0,gnomAD_SAS:.,total:4.367e-05	.	.	.	.	.;.;.
