# Supplementary material for: Application of Cluster Analysis of Time Evolution for Magnetic Resonance Imaging -Derived Oxygen Extraction Fraction Mapping: A Promising Strategy for the Genetic Profile Prediction and Grading of Glioma
Source: Front Neurosci. 2021 Oct 4;15:736891. doi: 10.3389/fnins.2021.736891 (PMC8520989; doi:10.3389/fnins.2021.736891)
Supplement: Supplementary file 1 [file Data_Sheet_1.ZIP › 736891_SupMaterial/Source data/genomic_data/SNV/LAAFO8T1.annotate.panel68.xls]

#Sample_ID	Gene_Name	Ensemble_geneID	Entrez_Gene_Id	Chromosome	Start_position	End_position	Variant_Classification	Variant_Type	Ref	Alt	dbSNP_RS	Exon_num	cDNA_Change	Protein_Change	Refseq_mRNA_Id	Ensemble_mRNAID	Description	GO_Biological_Process	GO_Molecular_Function	COSMIC_overlap	COSMIC_tissue_types_affected	COSMIC_total_alterations_in_gene	Tumor_depth	Tumor_mutant_frequency	Normal_depth	Normal_mutant_frequency	STRAND	Protein GI	1000 MAF	ESP6500_AA/FA	ExAC_MAF	dbSNP(SNP)	Clinvar	HGMD	COSMIC	OMIM	Pubmed	SIFT	Polyphen2	Mutation Assessor
LAAFO8T1	FUBP1	ENSG00000162613	8880	1	78444629	78444629	synonymous_variant	SNP	G	A	rs146004096	1|20	c.60C>T	p.Gly20Gly	NM_003902.3	ENST00000370768	far upstream element (FUSE) binding protein 1	positive regulation of gene expression (GO:0010628)|transcription from RNA polymerase II promoter (GO:0006366)	poly(A) RNA binding (GO:0044822)|RNA polymerase II distal enhancer sequence-specific DNA binding transcription factor activity involved in positive regulation of transcription (GO:0001205)|sequence-specific DNA binding transcription factor activity (GO:0003700)|single-stranded DNA binding (GO:0003697)	.	central_nervous_system(7)|haematopoietic_and_lymphoid_tissue(2)|large_intestine(4)|lung(1)|upper_aerodigestive_tract(3)	17	816	0.011	817	1.225e-03	-	NP_003893.2	.	A:0;.	.	.	.	.	.	603444	.	.	.	.;.;.
LAAFO8T1	MYCN	ENSG00000134323	4613	2	16082625	16082625	missense_variant	SNP	G	A	.	2|3	c.439G>A	p.Ala147Thr	NM_005378.4	ENST00000281043	v-myc avian myelocytomatosis viral oncogene neuroblastoma derived homolog	branching morphogenesis of an epithelial tube (GO:0048754)|cartilage condensation (GO:0001502)|embryonic digit morphogenesis (GO:0042733)|embryonic skeletal system morphogenesis (GO:0048704)|lung development (GO:0030324)|negative regulation of astrocyte differentiation (GO:0048712)|negative regulation of reactive oxygen species metabolic process (GO:2000378)|positive regulation of cell death (GO:…	DNA binding (GO:0003677)|sequence-specific DNA binding transcription factor activity (GO:0003700)	.	NS(2)|autonomic_ganglia(1)|breast(1)|central_nervous_system(4)|endometrium(5)|haematopoietic_and_lymphoid_tissue(1)|kidney(1)|large_intestine(3)|lung(7)|ovary(1)|pancreas(1)|prostate(1)|skin(2)|urinary_tract(1)	31	171	0.023	24	0.00	+	NP_005369.2	.	.;.	.	.	.	.	.	164840	.	tolerated(0.38)	benign(0.001)	N;0.04508;-0.205
LAAFO8T1	MYCN	ENSG00000134323	4613	2	16082635	16082635	missense_variant	SNP	C	A	.	2|3	c.449C>A	p.Pro150Gln	NM_005378.4	ENST00000281043	v-myc avian myelocytomatosis viral oncogene neuroblastoma derived homolog	branching morphogenesis of an epithelial tube (GO:0048754)|cartilage condensation (GO:0001502)|embryonic digit morphogenesis (GO:0042733)|embryonic skeletal system morphogenesis (GO:0048704)|lung development (GO:0030324)|negative regulation of astrocyte differentiation (GO:0048712)|negative regulation of reactive oxygen species metabolic process (GO:2000378)|positive regulation of cell death (GO:…	DNA binding (GO:0003677)|sequence-specific DNA binding transcription factor activity (GO:0003700)	.	NS(2)|autonomic_ganglia(1)|breast(1)|central_nervous_system(4)|endometrium(5)|haematopoietic_and_lymphoid_tissue(1)|kidney(1)|large_intestine(3)|lung(7)|ovary(1)|pancreas(1)|prostate(1)|skin(2)|urinary_tract(1)	31	95	0.043	16	0.00	+	NP_005369.2	.	.;.	.	.	.	.	.	164840	.	tolerated(0.22)	possibly_damaging(0.897)	L;0.43757;1.38
LAAFO8T1	MLH1	ENSG00000076242	4292	3	37067123	37067123	splice_region_variant	SNP	T	G	rs587782626	12|19	c.1039-5T>G	.	NM_000249.3	ENST00000231790	mutL homolog 1	ATP catabolic process (GO:0006200)|double-strand break repair via nonhomologous end joining (GO:0006303)|intrinsic apoptotic signaling pathway in response to DNA damage (GO:0008630)|isotype switching (GO:0045190)|male meiosis chromosome segregation (GO:0007060)|meiotic metaphase I plate congression (GO:0043060)|mismatch repair (GO:0006298)|negative regulation of mitotic recombination (GO:0045950)…	ATP binding (GO:0005524)|ATPase activity (GO:0016887)|guanine/thymine mispair binding (GO:0032137)	p.0?(1)	NS(1)|breast(4)|central_nervous_system(3)|cervix(1)|endometrium(6)|haematopoietic_and_lymphoid_tissue(12)|kidney(2)|large_intestine(54)|lung(13)|oesophagus(7)|ovary(6)|pancreas(5)|prostate(5)|skin(2)|stomach(3)|upper_aerodigestive_tract(1)|urinary_tract(2)	127	442	0.029	229	0.00	+	NP_000240.1	.	.;.	C:1.653e-05	uncertain_significance	.	.	.	120436	.	.	.	.;.;.
LAAFO8T1	PDGFRA	ENSG00000134853	5156	4	55139771	55139771	missense_variant	SNP	T	C	rs35597368	10|23	c.1432T>C	p.Ser478Pro	NM_006206.4	ENST00000257290	platelet-derived growth factor receptor, alpha polypeptide	adrenal gland development (GO:0030325)|cardiac myofibril assembly (GO:0055003)|cell activation (GO:0001775)|cell chemotaxis (GO:0060326)|cellular response to amino acid stimulus (GO:0071230)|embryonic cranial skeleton morphogenesis (GO:0048701)|embryonic digestive tract morphogenesis (GO:0048557)|embryonic skeletal system morphogenesis (GO:0048704)|epidermal growth factor receptor signaling pathw…	ATP binding (GO:0005524)|platelet-derived growth factor alpha-receptor activity (GO:0005018)|platelet-derived growth factor binding (GO:0048407)|platelet-derived growth factor receptor binding (GO:0005161)|protein homodimerization activity (GO:0042803)|transmembrane receptor protein tyrosine kinase activity (GO:0004714)|vascular endothelial growth factor binding (GO:0038085)|vascular endothelial …	.	NS(1)|autonomic_ganglia(1)|bone(1)|breast(4)|central_nervous_system(17)|cervix(1)|endometrium(4)|eye(1)|gastrointestinal_tract_(site_indeterminate)(1)|haematopoietic_and_lymphoid_tissue(22)|kidney(6)|large_intestine(26)|liver(4)|lung(48)|ovary(4)|prostate(6)|skin(11)|small_intestine(49)|soft_tissue(727)|stomach(32)|urinary_tract(1)	967	911	0.011	1063	0.00	+	NP_006197.1	C:0.1993	C:0.2258;C:0.1026	C:0.152	not_provided,benign	.	.	.	173490	.	tolerated(0.24)	benign(0)	N;0.08118;0
LAAFO8T1	PMS2	ENSG00000122512	5395	7	6013028	6013028	3_prime_UTR_variant	SNP	G	A	rs764124442	15|15	c.*2C>T	.	NM_000535.5	ENST00000265849	PMS2 postmeiotic segregation increased 2 (S. cerevisiae)	ATP catabolic process (GO:0006200)|mismatch repair (GO:0006298)|response to drug (GO:0042493)|somatic hypermutation of immunoglobulin genes (GO:0016446)|somatic recombination of immunoglobulin gene segments (GO:0016447)	ATP binding (GO:0005524)|ATPase activity (GO:0016887)|DNA binding (GO:0003677)|endonuclease activity (GO:0004519)|single base insertion or deletion binding (GO:0032138)	.	breast(2)|central_nervous_system(1)|cervix(1)|endometrium(5)|haematopoietic_and_lymphoid_tissue(6)|kidney(2)|large_intestine(11)|lung(13)|skin(1)|stomach(2)|upper_aerodigestive_tract(1)|urinary_tract(1)	46	368	0.014	747	0.00	-	NP_000526.1	.	.;.	C:1.751e-05	uncertain_significance	.	.	.	600259	.	.	.	.;.;.
LAAFO8T1	CDK6	ENSG00000105810	1021	7	92462676	92462676	5_prime_UTR_variant	SNP	G	A	.	2|8	c.-39C>T	.	NM_001259.6	ENST00000265734	cyclin-dependent kinase 6	astrocyte development (GO:0014002)|cell cycle arrest (GO:0007050)|cell dedifferentiation (GO:0043697)|cell division (GO:0051301)|dentate gyrus development (GO:0021542)|G1/S transition of mitotic cell cycle (GO:0000082)|generation of neurons (GO:0048699)|gliogenesis (GO:0042063)|hematopoietic stem cell differentiation (GO:0060218)|lateral ventricle development (GO:0021670)|mitotic cell cycle (GO:0…	ATP binding (GO:0005524)|cyclin binding (GO:0030332)|cyclin-dependent protein serine/threonine kinase activity (GO:0004693)	.	central_nervous_system(1)|endometrium(1)|kidney(1)|large_intestine(1)|lung(5)|skin(1)|urinary_tract(1)	11	149	0.034	40	0.00	-	NP_001250.1	.	.;.	.	.	.	.	.	603368	.	.	.	.;.;.
LAAFO8T1	CDKN2B-AS1	ENSG00000240498	.	9	21994490	21994490	upstream_gene_variant	SNP	G	A	.	N|A	.	.	NR_003529.3	.	.	.	.	.	.	.	135	0.030	45	0.00	+	.	.	.;.	.	.	.	.	.	.	.	.	.	.;.;.
LAAFO8T1	NOTCH1	ENSG00000148400	4851	9	139399159	139399159	missense_variant	SNP	G	A	.	26|34	c.4984C>T	p.Arg1662Trp	NM_017617.3	ENST00000277541	notch 1	anagen (GO:0042640)|aortic valve morphogenesis (GO:0003180)|apoptotic process involved in embryonic digit morphogenesis (GO:1902263)|arterial endothelial cell differentiation (GO:0060842)|atrioventricular node development (GO:0003162)|atrioventricular valve morphogenesis (GO:0003181)|auditory receptor cell fate commitment (GO:0009912)|axonogenesis (GO:0007409)|branching morphogenesis of an epithe…	calcium ion binding (GO:0005509)|chromatin DNA binding (GO:0031490)|core promoter binding (GO:0001047)|enzyme binding (GO:0019899)|enzyme inhibitor activity (GO:0004857)|receptor activity (GO:0004872)|RNA polymerase II transcription factor binding transcription factor activity involved in positive regulation of transcription (GO:0001190)|sequence-specific DNA binding (GO:0043565)|sequence-specifi…	p.R1663W(1)	breast(16)|central_nervous_system(17)|cervix(2)|endometrium(7)|haematopoietic_and_lymphoid_tissue(1183)|kidney(4)|large_intestine(1)|lung(57)|oesophagus(2)|ovary(3)|pancreas(1)|prostate(3)|skin(21)|upper_aerodigestive_tract(39)|urinary_tract(3)	1359	262	0.015	74	0.00	-	NP_060087.3	.	.;.	.	.	.	.	.	190198	.	tolerated(0.25)	benign(0.001)	N;0.08118;0
LAAFO8T1	GNAS	ENSG00000087460	2778	20	57429679	57429679	synonymous_variant	SNP	C	A	.	1|13	c.1359C>A	p.Pro453Pro	NM_080425.2	ENST00000371100	GNAS complex locus	activation of adenylate cyclase activity (GO:0007190)|adenylate cyclase-activating adrenergic receptor signaling pathway (GO:0071880)|adenylate cyclase-activating dopamine receptor signaling pathway (GO:0007191)|adenylate cyclase-activating G-protein coupled receptor signaling pathway (GO:0007189)|blood coagulation (GO:0007596)|bone development (GO:0060348)|cAMP biosynthetic process (GO:0006171)|…	adenylate cyclase activity (GO:0004016)|GTP binding (GO:0005525)|GTPase activity (GO:0003924)|metal ion binding (GO:0046872)|signal transducer activity (GO:0004871)	.	adrenal_gland(12)|autonomic_ganglia(1)|biliary_tract(5)|central_nervous_system(2)|endometrium(5)|haematopoietic_and_lymphoid_tissue(4)|kidney(7)|large_intestine(37)|liver(9)|lung(9)|ovary(16)|pancreas(56)|parathyroid(5)|pituitary(228)|prostate(2)|small_intestine(1)|stomach(1)|testis(2)|thyroid(35)|upper_aerodigestive_tract(3)|urinary_tract(1)	441	188	0.027	40	0.00	+	NP_536350.2	.	.;.	.	.	.	.	.	139320	.	.	.	.;.;.
