# Supplementary material for: Application of Cluster Analysis of Time Evolution for Magnetic Resonance Imaging -Derived Oxygen Extraction Fraction Mapping: A Promising Strategy for the Genetic Profile Prediction and Grading of Glioma
Source: Front Neurosci. 2021 Oct 4;15:736891. doi: 10.3389/fnins.2021.736891 (PMC8520989; doi:10.3389/fnins.2021.736891)
Supplement: Supplementary file 1 [file Data_Sheet_1.ZIP › 736891_SupMaterial/Source data/genomic_data/SNV/P1906240029_V004165T.annotate.xls]

#Sample_ID	Gene_Name	Ensemble_geneID	Entrez_Gene_Id	Chromosome	Start_position	End_position	Variant_Classification	Variant_Type	Ref	Alt	dbSNP_RS	Exon_num	cDNA_Change	Protein_Change	Refseq_mRNA_Id	Ensemble_mRNAID	Description	GO_Biological_Process	GO_Molecular_Function	COSMIC_overlap	COSMIC_tissue_types_affected	COSMIC_total_alterations_in_gene	Tumor_depth	Tumor_mutant_frequency	Normal_depth	Normal_mutant_frequency	STRAND	Protein GI	1000 AF	ESP6500_AA/EA	ExAC_AF	dbSNP(SNP)	Clinvar	HGMD	COSMIC	OMIM	Pubmed	SIFT	Polyphen2	Mutation Assessor
V004165T	H3F3A	ENSG00000163041	3020	1	226252135	226252135	missense_variant	SNP	A	T	.	2|4	c.83A>T	p.Lys28Met	NM_002107.4	ENST00000366815	H3 histone, family 3A	blood coagulation (GO:0007596)|brain development (GO:0007420)|DNA replication-independent nucleosome assembly (GO:0006336)|positive regulation of cell growth (GO:0030307)|response to hormone (GO:0009725)	nucleosomal DNA binding (GO:0031492)|RNA polymerase II core promoter sequence-specific DNA binding (GO:0000979)|RNA polymerase II distal enhancer sequence-specific DNA binding (GO:0000980)	p.K28M(79)	central_nervous_system(116)|endometrium(2)|large_intestine(1)|lung(2)|upper_aerodigestive_tract(1)|urinary_tract(1)	123	26234	0.337	101	0.00	%2B	NP_002098.1	.	.;.	.	.	.	.	COSM327928	601128	.	deleterious_low_confidence(0.01)	possibly_damaging(0.527)	.;.;.
