# Supplementary material for: Application of Cluster Analysis of Time Evolution for Magnetic Resonance Imaging -Derived Oxygen Extraction Fraction Mapping: A Promising Strategy for the Genetic Profile Prediction and Grading of Glioma
Source: Front Neurosci. 2021 Oct 4;15:736891. doi: 10.3389/fnins.2021.736891 (PMC8520989; doi:10.3389/fnins.2021.736891)
Supplement: Supplementary file 1 [file Data_Sheet_1.ZIP › 736891_SupMaterial/Source data/genomic_data/SNV/R-2018-00001317_LBG9083T.annotate.xls]

#Sample_ID	Gene_Name	Ensemble_geneID	Entrez_Gene_Id	Chromosome	Start_position	End_position	Variant_Classification	Variant_Type	Ref	Alt	dbSNP_RS	Exon_num	cDNA_Change	Protein_Change	Refseq_transcript_ID	Ensemble_transcriptID	Tumor_depth	Tumor_mutant_frequency	Normal_depth	Normal_mutant_frequency	STRAND	1000 MAF	NHLBI-ESP_AA/EA	1000 EAS	gnomAD_AF	gnomAD	CLIN_SIG	Clinvar	SIFT	Polyphen2	Mutation Assessor
LBG9083T	HRAS	ENSG00000174775	3265	11	532723	532723	synonymous_variant	SNP	A	C	.	5|5	c.483T>G	p.Arg161Arg	NM_001130442.1	ENST00000451590	814	0.033	1484	0.00	-	.	.;.	.	.	gnomAD_AFR:.,gnomAD_AMR:.,gnomAD_ASJ:.,gnomAD_EAS:.,gnomAD_FIN:.,gnomAD_NFE:.,gnomAD_OTH:.,gnomAD_SAS:.,total:.	.	.	.	.	.;.;.
LBG9083T	TSC1	ENSG00000165699	7248	9	135779188	135779188	missense_variant	SNP	A	C	.	17|23	c.2055T>G	p.Asp685Glu	NM_001162426.1	ENST00000298552	1656	0.041	1621	0.00	-	.	.;.	.	.	gnomAD_AFR:.,gnomAD_AMR:.,gnomAD_ASJ:.,gnomAD_EAS:.,gnomAD_FIN:.,gnomAD_NFE:.,gnomAD_OTH:.,gnomAD_SAS:.,total:.	.	.	.	.	L;0.61036;1.89
LBG9083T	MEN1	ENSG00000133895	4221	11	64575165	64575165	intron_variant	SNP	T	G	.	4|10	c.655-13A>C	.	NM_130799.2	ENST00000312049	815	0.020	1700	0.00	-	.	.;.	.	.	gnomAD_AFR:.,gnomAD_AMR:.,gnomAD_ASJ:.,gnomAD_EAS:.,gnomAD_FIN:.,gnomAD_NFE:.,gnomAD_OTH:.,gnomAD_SAS:.,total:.	.	.	.	.	.;.;.
LBG9083T	FUBP1	ENSG00000162613	8880	1	78432660	78432660	intron_variant	SNP	T	A	rs765101437	6|20	c.344-21A>T	.	NM_003902.3	ENST00000370768	1796	0.012	876	1.142e-03	-	.	.;.	.	1.127e-05	gnomAD_AFR:0,gnomAD_AMR:0,gnomAD_ASJ:0,gnomAD_EAS:0,gnomAD_FIN:0,gnomAD_NFE:1.159e-05,gnomAD_OTH:0.0002576,gnomAD_SAS:.,total:1.127e-05	.	.	.	.	.;.;.
LBG9083T	MAP4K2	ENSG00000168067	5871	11	64575165	64575165	upstream_gene_variant	SNP	T	G	.	N|A	.	.	NM_004579.4	ENST00000294066	815	0.020	1700	0.00	-	.	.;.	.	.	gnomAD_AFR:.,gnomAD_AMR:.,gnomAD_ASJ:.,gnomAD_EAS:.,gnomAD_FIN:.,gnomAD_NFE:.,gnomAD_OTH:.,gnomAD_SAS:.,total:.	.	.	.	.	.;.;.
LBG9083T	FAT1	ENSG00000083857	2195	4	187630548	187630548	missense_variant	SNP	A	C	.	2|27	c.434T>G	p.Leu145Trp	NM_005245.3	ENST00000441802	1389	0.018	1662	0.00	-	.	.;.	.	.	gnomAD_AFR:.,gnomAD_AMR:.,gnomAD_ASJ:.,gnomAD_EAS:.,gnomAD_FIN:.,gnomAD_NFE:.,gnomAD_OTH:.,gnomAD_SAS:.,total:.	.	.	deleterious(0)	probably_damaging(0.999)	M;0.91510;3.215
LBG9083T	LRRC56	ENSG00000161328	115399	11	532723	532723	upstream_gene_variant	SNP	A	C	.	N|A	.	.	NM_198075.3	ENST00000270115	814	0.033	1484	0.00	+	.	.;.	.	.	gnomAD_AFR:.,gnomAD_AMR:.,gnomAD_ASJ:.,gnomAD_EAS:.,gnomAD_FIN:.,gnomAD_NFE:.,gnomAD_OTH:.,gnomAD_SAS:.,total:.	.	.	.	.	.;.;.
LBG9083T	PDGFRA	ENSG00000134853	5156	4	55140746	55140746	missense_variant	SNP	T	A	.	11|23	c.1607T>A	p.Val536Glu	NM_006206.4	ENST00000257290	19378	0.042	1247	0.00	+	.	.;.	.	.	gnomAD_AFR:.,gnomAD_AMR:.,gnomAD_ASJ:.,gnomAD_EAS:.,gnomAD_FIN:.,gnomAD_NFE:.,gnomAD_OTH:.,gnomAD_SAS:.,total:.	.	.	deleterious(0)	probably_damaging(0.976)	M;0.86420;2.815
