# Supplementary material for: Application of Cluster Analysis of Time Evolution for Magnetic Resonance Imaging -Derived Oxygen Extraction Fraction Mapping: A Promising Strategy for the Genetic Profile Prediction and Grading of Glioma
Source: Front Neurosci. 2021 Oct 4;15:736891. doi: 10.3389/fnins.2021.736891 (PMC8520989; doi:10.3389/fnins.2021.736891)
Supplement: Supplementary file 1 [file Data_Sheet_1.ZIP › 736891_SupMaterial/Source data/genomic_data/SNV/R-2018-00003163_LBK8832T.annotate.xls]

#Sample_ID	Gene_Name	Ensemble_geneID	Entrez_Gene_Id	Chromosome	Start_position	End_position	Variant_Classification	Variant_Type	Ref	Alt	dbSNP_RS	Exon_num	cDNA_Change	Protein_Change	Refseq_transcript_ID	Ensemble_transcriptID	Tumor_depth	Tumor_mutant_frequency	Normal_depth	Normal_mutant_frequency	STRAND	1000 MAF	NHLBI-ESP_AA/EA	1000 EAS	gnomAD_AF	gnomAD	CLIN_SIG	Clinvar	SIFT	Polyphen2	Mutation Assessor
LBK8832T	NF1	ENSG00000196712	4763	17	29661923	29661923	stop_gained	SNP	C	A	.	40|58	c.5880C>A	p.Cys1960Ter	NM_001042492.2	ENST00000358273	1659	0.025	521	0.00	+	.	.;.	.	.	gnomAD_AFR:.,gnomAD_AMR:.,gnomAD_ASJ:.,gnomAD_EAS:.,gnomAD_FIN:.,gnomAD_NFE:.,gnomAD_OTH:.,gnomAD_SAS:.,total:.	.	.	.	.	.;.;.
LBK8832T	RGPD3	ENSG00000153165	653489	2	107040513	107040513	missense_variant	SNP	T	G	.	20|23	c.3910A>C	p.Lys1304Gln	NM_001144013.1	ENST00000409886	1474	0.029	367	0.00	-	.	.;.	.	.	gnomAD_AFR:.,gnomAD_AMR:.,gnomAD_ASJ:.,gnomAD_EAS:.,gnomAD_FIN:.,gnomAD_NFE:.,gnomAD_OTH:.,gnomAD_SAS:.,total:.	.	.	deleterious(0.01)	probably_damaging(0.972)	L;0.36672;1.1
LBK8832T	FAT1	ENSG00000083857	2195	4	187539567	187539567	missense_variant	SNP	T	G	.	10|27	c.8173A>C	p.Ile2725Leu	NM_005245.3	ENST00000441802	2380	0.029	695	1.441e-03	-	.	.;.	.	.	gnomAD_AFR:.,gnomAD_AMR:.,gnomAD_ASJ:.,gnomAD_EAS:.,gnomAD_FIN:.,gnomAD_NFE:.,gnomAD_OTH:.,gnomAD_SAS:.,total:.	.	.	tolerated(0.34)	benign(0.046)	N;0.21617;0.685
