# Supplementary material for: Application of Cluster Analysis of Time Evolution for Magnetic Resonance Imaging -Derived Oxygen Extraction Fraction Mapping: A Promising Strategy for the Genetic Profile Prediction and Grading of Glioma
Source: Front Neurosci. 2021 Oct 4;15:736891. doi: 10.3389/fnins.2021.736891 (PMC8520989; doi:10.3389/fnins.2021.736891)
Supplement: Supplementary file 1 [file Data_Sheet_1.ZIP › 736891_SupMaterial/Source data/genomic_data/SNV/L-2018-00001183_LBB4914T.annotate.xls]

#Sample_ID	Gene_Name	Ensemble_geneID	Entrez_Gene_Id	Chromosome	Start_position	End_position	Variant_Classification	Variant_Type	Ref	Alt	dbSNP_RS	Exon_num	cDNA_Change	Protein_Change	Refseq_mRNA_Id	Ensemble_mRNAID	Description	GO_Biological_Process	GO_Molecular_Function	COSMIC_overlap	COSMIC_tissue_types_affected	COSMIC_total_alterations_in_gene	Tumor_depth	Tumor_mutant_frequency	Normal_depth	Normal_mutant_frequency	STRAND	Protein GI	1000 MAF	ESP6500_AA/EA	ExAC_MAF	dbSNP(SNP)	Clinvar	HGMD	COSMIC	OMIM	Pubmed	SIFT	Polyphen2	Mutation Assessor
LBB4914T	RGPD3	ENSG00000153165	653489	2	107021599	107021599	3_prime_UTR_variant	SNP	C	T	rs527325623	23|23	c.*76G>A	.	NM_001144013.1	ENST00000409886	RANBP2-like and GRIP domain containing 3	protein targeting to Golgi (GO:0000042)	.	.	breast(2)|central_nervous_system(1)|endometrium(50)|kidney(4)|lung(11)|ovary(1)|urinary_tract(2)	71	206	0.039	51	0.00	-	NP_001137485.1	T:0.0002	.;.	.	.	.	.	.	612706	.	.	.	.;.;.
LBB4914T	PDGFRA	ENSG00000134853	5156	4	55152105	55152105	missense_variant	SNP	A	T	.	18|23	c.2537A>T	p.Asp846Val	NM_006206.4	ENST00000257290	platelet-derived growth factor receptor, alpha polypeptide	adrenal gland development (GO:0030325)|cardiac myofibril assembly (GO:0055003)|cell activation (GO:0001775)|cell chemotaxis (GO:0060326)|cellular response to amino acid stimulus (GO:0071230)|embryonic cranial skeleton morphogenesis (GO:0048701)|embryonic digestive tract morphogenesis (GO:0048557)|embryonic skeletal system morphogenesis (GO:0048704)|epidermal growth factor receptor signaling pathw…	ATP binding (GO:0005524)|platelet-derived growth factor alpha-receptor activity (GO:0005018)|platelet-derived growth factor binding (GO:0048407)|platelet-derived growth factor receptor binding (GO:0005161)|protein homodimerization activity (GO:0042803)|transmembrane receptor protein tyrosine kinase activity (GO:0004714)|vascular endothelial growth factor binding (GO:0038085)|vascular endothelial …	p.I843_D846del(11)|p.I843_S847>T(3)|p.M844_S847del(2)|p.D842_D846>E(2)|p.D842_D846>S(1)|p.D842_S847>EA(1)|p.D842_D846>G(1)|p.H845_N848>P(1)	NS(1)|autonomic_ganglia(1)|bone(1)|breast(4)|central_nervous_system(17)|cervix(1)|endometrium(4)|eye(1)|gastrointestinal_tract_(site_indeterminate)(1)|haematopoietic_and_lymphoid_tissue(22)|kidney(6)|large_intestine(26)|liver(4)|lung(48)|ovary(4)|prostate(6)|skin(11)|small_intestine(49)|soft_tissue(727)|stomach(32)|urinary_tract(1)	967	2043	0.018	488	0.00	+	NP_006197.1	.	.;.	.	.	.	.	COSM3974939	173490	.	deleterious(0)	possibly_damaging(0.892)	L;0.52266;1.64
LBB4914T	PTPN11	ENSG00000179295	5781	12	112915523	112915523	missense_variant	SNP	A	G	rs28933386	8|16	c.922A>G	p.Asn308Asp	NM_002834.3	ENST00000351677	protein tyrosine phosphatase, non-receptor type 11	abortive mitotic cell cycle (GO:0033277)|activation of MAPK activity (GO:0000187)|atrioventricular canal development (GO:0036302)|axon guidance (GO:0007411)|blood coagulation (GO:0007596)|brain development (GO:0007420)|cytokine-mediated signaling pathway (GO:0019221)|DNA damage checkpoint (GO:0000077)|ephrin receptor signaling pathway (GO:0048013)|epidermal growth factor receptor signaling pathwa…	insulin receptor binding (GO:0005158)|non-membrane spanning protein tyrosine phosphatase activity (GO:0004726)|phosphoprotein phosphatase activity (GO:0004721)|protein tyrosine phosphatase activity (GO:0004725)|SH3/SH2 adaptor activity (GO:0005070)	p.N308D(1)	NS(1)|autonomic_ganglia(2)|breast(1)|central_nervous_system(2)|endometrium(7)|haematopoietic_and_lymphoid_tissue(406)|kidney(2)|large_intestine(6)|lung(16)|ovary(1)|skin(1)|soft_tissue(3)|stomach(3)	451	1593	0.068	642	0.00	+	NP_002825.3	.	.;.	G:8.236e-06	pathogenic	.	CM013422	COSM24612	176876	.	deleterious(0.03)	benign(0)	H;0.96430;3.82
LBB4914T	PIK3R1	ENSG00000145675	5295	5	67591123	67591125	inframe_deletion	DEL	GCT	-	.	13|16	c.1717_1719delCTG	p.Leu573del	NM_181523.2	ENST00000521381	phosphoinositide-3-kinase, regulatory subunit 1 (alpha)	B cell differentiation (GO:0030183)|blood coagulation (GO:0007596)|cellular response to UV (GO:0034644)|epidermal growth factor receptor signaling pathway (GO:0007173)|extrinsic apoptotic signaling pathway via death domain receptors (GO:0008625)|Fc-epsilon receptor signaling pathway (GO:0038095)|Fc-gamma receptor signaling pathway involved in phagocytosis (GO:0038096)|fibroblast growth factor rec…	ErbB-3 class receptor binding (GO:0043125)|insulin binding (GO:0043559)|insulin receptor binding (GO:0005158)|insulin receptor substrate binding (GO:0043560)|insulin-like growth factor receptor binding (GO:0005159)|neurotrophin TRKA receptor binding (GO:0005168)|phosphatidylinositol 3-kinase binding (GO:0043548)|phosphatidylinositol 3-kinase regulator activity (GO:0035014)|protein phosphatase bin…	p.L273P(2)|p.L573P(2)|p.L303P(2)|p.L570_D578del(1)|p.?(1)|p.L570_Q572del(1)|p.0?(1)	breast(12)|central_nervous_system(31)|cervix(1)|endometrium(68)|haematopoietic_and_lymphoid_tissue(5)|kidney(1)|large_intestine(32)|lung(10)|ovary(9)|pancreas(1)|prostate(2)|skin(1)|upper_aerodigestive_tract(3)|urinary_tract(2)	178	2259	0.335	660	0.000	+	NP_852664.1	.	.;.	.	.	.	.	.	gene with protein product	.	.	.	.;.;.
LBB4914T	NF1	ENSG00000196712	4763	17	29657377	29657378	frameshift_variant	INS	-	T	.	39|58	c.5675dupT	p.Leu1892PhefsTer21	NM_001042492.2	ENST00000358273	neurofibromin 1	actin cytoskeleton organization (GO:0030036)|adrenal gland development (GO:0030325)|artery morphogenesis (GO:0048844)|brain development (GO:0007420)|camera-type eye morphogenesis (GO:0048593)|cell communication (GO:0007154)|cerebral cortex development (GO:0021987)|cognition (GO:0050890)|collagen fibril organization (GO:0030199)|extracellular matrix organization (GO:0030198)|extrinsic apoptotic si…	phosphatidylcholine binding (GO:0031210)|phosphatidylethanolamine binding (GO:0008429)|Ras GTPase activator activity (GO:0005099)	p.0?(8)|p.?(3)	autonomic_ganglia(12)|breast(11)|central_nervous_system(72)|cervix(6)|endometrium(12)|haematopoietic_and_lymphoid_tissue(59)|kidney(9)|large_intestine(39)|liver(1)|lung(80)|ovary(20)|pancreas(2)|prostate(2)|skin(8)|soft_tissue(249)|stomach(2)|thyroid(1)|upper_aerodigestive_tract(5)|urinary_tract(9)	599	2515	0.724	668	0.000	+	NP_001035957.1	.	.;.	.	.	.	.	.	gene with protein product	.	.	.	.;.;.
