# Supplementary material for: Application of Cluster Analysis of Time Evolution for Magnetic Resonance Imaging -Derived Oxygen Extraction Fraction Mapping: A Promising Strategy for the Genetic Profile Prediction and Grading of Glioma
Source: Front Neurosci. 2021 Oct 4;15:736891. doi: 10.3389/fnins.2021.736891 (PMC8520989; doi:10.3389/fnins.2021.736891)
Supplement: Supplementary file 1 [file Data_Sheet_1.ZIP › 736891_SupMaterial/Source data/genomic_data/SNV/P1903150032_W011271T.annotate.xls]

#Sample_ID	Gene_Name	Ensemble_geneID	Entrez_Gene_Id	Chromosome	Start_position	End_position	Variant_Classification	Variant_Type	Ref	Alt	dbSNP_RS	Exon_num	cDNA_Change	Protein_Change	Refseq_transcript_ID	Ensemble_transcriptID	Tumor_depth	Tumor_mutant_frequency	Normal_depth	Normal_mutant_frequency	STRAND	1000 MAF	NHLBI-ESP_AA/EA	1000 EAS	gnomAD_AF	gnomAD	CLIN_SIG	Clinvar	SIFT	Polyphen2	Mutation Assessor
W011271T	IDH1	ENSG00000138413	3417	2	209113112	209113112	missense_variant	SNP	C	T	rs121913500	4|10	c.395G>A	p.Arg132His	NM_005896.2	ENST00000345146	1311	0.382	451	0.00	-	.	.;.	.	.	gnomAD_AFR:0.00000e+00,gnomAD_AMR:0.00000e+00,gnomAD_ASJ:0.00000e+00,gnomAD_EAS:0.00000e+00,gnomAD_FIN:0.00000e+00,gnomAD_NFE:0.00000e+00,gnomAD_OTH:0.00000e+00,gnomAD_SAS:.,total:.	not_provided	.	deleterious_low_confidence(0.01)	benign(0.047)	H;0.99379;4.54
W011271T	DAXX	ENSG00000206206	1616	6	33290735	33290735	5_prime_UTR_variant	SNP	A	C	.	1|8	c.-149T>G	.	NM_001141969.1	ENST00000374542	538	0.011	333	0.00	-	.	.;.	.	.	gnomAD_AFR:.,gnomAD_AMR:.,gnomAD_ASJ:.,gnomAD_EAS:.,gnomAD_FIN:.,gnomAD_NFE:.,gnomAD_OTH:.,gnomAD_SAS:.,total:.	.	.	.	.	.;.;.
W011271T	TP53	ENSG00000141510	7157	17	7578406	7578406	missense_variant	SNP	C	T	.	5|11	c.524G>A	p.Arg175His	NM_001126112.2	ENST00000269305	1140	0.017	858	1.166e-03	-	.	.;.	.	8.80282e-06	gnomAD_AFR:0.00000e+00,gnomAD_AMR:0.00000e+00,gnomAD_ASJ:0.00000e+00,gnomAD_EAS:0.00000e+00,gnomAD_FIN:0.00000e+00,gnomAD_NFE:8.80282e-06,gnomAD_OTH:0.00000e+00,gnomAD_SAS:.,total:8.80282e-06	not_provided	.	tolerated(0.11)	benign(0.319)	M;0.92784;3.345
W011271T	BRAF	ENSG00000157764	673	7	140508152	140508152	intron_variant	SNP	A	C	.	5|18	c.609-290T>G	.	NM_004333.4	ENST00000288602	306	0.016	73	0.00	-	.	.;.	.	1.42653e-03	gnomAD_AFR:1.42653e-03,gnomAD_AMR:5.26316e-04,gnomAD_ASJ:1.88324e-03,gnomAD_EAS:1.03306e-03,gnomAD_FIN:0.00000e+00,gnomAD_NFE:6.03969e-04,gnomAD_OTH:1.24069e-03,gnomAD_SAS:.,total:1.42653e-03	.	.	.	.	.;.;.
W011271T	TP53	ENSG00000141510	7157	17	7577120	7577120	missense_variant	SNP	C	T	rs28934576	8|11	c.818G>A	p.Arg273His	NM_001126112.2	ENST00000269305	956	0.776	809	0.00	-	0.0002	.;.	0	2.64271e-05	gnomAD_AFR:0.00000e+00,gnomAD_AMR:0.00000e+00,gnomAD_ASJ:9.92851e-05,gnomAD_EAS:0.00000e+00,gnomAD_FIN:0.00000e+00,gnomAD_NFE:2.64271e-05,gnomAD_OTH:0.00000e+00,gnomAD_SAS:.,total:2.64271e-05	likely_pathogenic	.	tolerated(0.13)	possibly_damaging(0.643)	M;0.79475;2.455
