# Supplementary material for: Application of Cluster Analysis of Time Evolution for Magnetic Resonance Imaging -Derived Oxygen Extraction Fraction Mapping: A Promising Strategy for the Genetic Profile Prediction and Grading of Glioma
Source: Front Neurosci. 2021 Oct 4;15:736891. doi: 10.3389/fnins.2021.736891 (PMC8520989; doi:10.3389/fnins.2021.736891)
Supplement: Supplementary file 1 [file Data_Sheet_1.ZIP › 736891_SupMaterial/Source data/genomic_data/SNV/P1905070009_W018711T.annotate.xls]

#Sample_ID	Gene_Name	Ensemble_geneID	Entrez_Gene_Id	Chromosome	Start_position	End_position	Variant_Classification	Variant_Type	Ref	Alt	dbSNP_RS	Exon_num	cDNA_Change	Protein_Change	Refseq_transcript_ID	Ensemble_transcriptID	Tumor_depth	Tumor_mutant_frequency	Normal_depth	Normal_mutant_frequency	STRAND	1000 MAF	NHLBI-ESP_AA/EA	1000 EAS	gnomAD_AF	gnomAD	CLIN_SIG	Clinvar	SIFT	Polyphen2	Mutation Assessor
W018711T	IDH1	ENSG00000138413	3417	2	209113112	209113112	missense_variant	SNP	C	T	rs121913500	4|10	c.395G>A	p.Arg132His	NM_005896.2	ENST00000345146	1506	0.335	781	0.00	-	.	.;.	.	.	gnomAD_AFR:0.00000e+00,gnomAD_AMR:0.00000e+00,gnomAD_ASJ:0.00000e+00,gnomAD_EAS:0.00000e+00,gnomAD_FIN:0.00000e+00,gnomAD_NFE:0.00000e+00,gnomAD_OTH:0.00000e+00,gnomAD_SAS:.,total:.	not_provided	.	deleterious_low_confidence(0.01)	benign(0.047)	H;0.99379;4.54
W018711T	CIC	ENSG00000079432	23152	19	42791791	42791791	missense_variant	SNP	A	G	.	5|20	c.677A>G	p.Asp226Gly	NM_015125.3	ENST00000575354	1059	0.064	1457	1.373e-03	+	.	.;.	.	.	gnomAD_AFR:.,gnomAD_AMR:.,gnomAD_ASJ:.,gnomAD_EAS:.,gnomAD_FIN:.,gnomAD_NFE:.,gnomAD_OTH:.,gnomAD_SAS:.,total:.	.	.	deleterious(0)	probably_damaging(0.999)	L;0.45137;.
W018711T	CIC	ENSG00000079432	23152	19	42791758	42791758	missense_variant	SNP	G	A	.	5|20	c.644G>A	p.Arg215Gln	NM_015125.3	ENST00000575354	1011	0.106	1444	2.079e-03	+	.	.;.	.	.	gnomAD_AFR:0.00000e+00,gnomAD_AMR:0.00000e+00,gnomAD_ASJ:0.00000e+00,gnomAD_EAS:0.00000e+00,gnomAD_FIN:0.00000e+00,gnomAD_NFE:0.00000e+00,gnomAD_OTH:0.00000e+00,gnomAD_SAS:.,total:.	.	.	deleterious(0)	probably_damaging(0.997)	M;0.83692;2.655
W018711T	CIC	ENSG00000079432	23152	19	42791718	42791718	missense_variant	SNP	C	T	.	5|20	c.604C>T	p.Arg202Trp	NM_015125.3	ENST00000575354	995	0.019	1425	7.022e-04	+	.	.;.	.	.	gnomAD_AFR:0.00000e+00,gnomAD_AMR:0.00000e+00,gnomAD_ASJ:0.00000e+00,gnomAD_EAS:0.00000e+00,gnomAD_FIN:4.75964e-05,gnomAD_NFE:0.00000e+00,gnomAD_OTH:0.00000e+00,gnomAD_SAS:.,total:.	.	.	deleterious(0)	probably_damaging(0.999)	H;0.99238;4.48
W018711T	NOTCH1	ENSG00000148400	4851	9	139413118	139413118	missense_variant	SNP	C	T	.	6|34	c.1024G>A	p.Ala342Thr	NM_017617.3	ENST00000277541	1526	0.054	1288	0.00	-	.	.;.	.	.	gnomAD_AFR:.,gnomAD_AMR:.,gnomAD_ASJ:.,gnomAD_EAS:.,gnomAD_FIN:.,gnomAD_NFE:.,gnomAD_OTH:.,gnomAD_SAS:.,total:.	.	.	tolerated(0.06)	probably_damaging(0.999)	N;0.21142;.
W018711T	PAFAH1B3	ENSG00000079462	5050	19	42798088	42798097	downstream_gene_variant	DEL	AGGGTCCTGT	-	.	N|A	.	.	NM_002573.3	ENST00000262890	1119	0.041	1623	0.002	-	.	.;.	.	.	gnomAD_AFR:.,gnomAD_AMR:.,gnomAD_ASJ:.,gnomAD_EAS:.,gnomAD_FIN:.,gnomAD_NFE:.,gnomAD_OTH:.,gnomAD_SAS:.,total:.	.	.	.	.	.;.;.
W018711T	CIC	ENSG00000079432	23152	19	42791567	42791568	frameshift_variant	INS	-	ATCTTCTG	.	4|20	c.550_557dup	p.Glu186AspfsTer22	NM_015125.3	ENST00000575354	1655	0.111	1844	0.001	+	.	.;.	.	.	gnomAD_AFR:.,gnomAD_AMR:.,gnomAD_ASJ:.,gnomAD_EAS:.,gnomAD_FIN:.,gnomAD_NFE:.,gnomAD_OTH:.,gnomAD_SAS:.,total:.	.	.	.	.	.;.;.
W018711T	YAP1	ENSG00000137693	10413	11	102087073	102087073	intron_variant	DEL	A	-	rs934582714	5|7	c.871-7272del	.	NM_006106.4	ENST00000345877	625	0.021	336	0.000	+	.	.;.	.	.	gnomAD_AFR:.,gnomAD_AMR:.,gnomAD_ASJ:.,gnomAD_EAS:.,gnomAD_FIN:.,gnomAD_NFE:.,gnomAD_OTH:.,gnomAD_SAS:.,total:.	.	.	.	.	.;.;.
W018711T	SMARCE1	ENSG00000073584	6605	17	38798602	38798602	intron_variant	DEL	T	-	.	4|11	c.156+105del	.	NM_003079.4	ENST00000348513	1329	0.013	441	0.000	-	.	.;.	.	4.57509e-05	gnomAD_AFR:0.00000e+00,gnomAD_AMR:3.80373e-05,gnomAD_ASJ:0.00000e+00,gnomAD_EAS:0.00000e+00,gnomAD_FIN:0.00000e+00,gnomAD_NFE:4.57509e-05,gnomAD_OTH:0.00000e+00,gnomAD_SAS:.,total:4.57509e-05	.	.	.	.	.;.;.
W018711T	CIC	ENSG00000079432	23152	19	42798088	42798097	frameshift_variant	DEL	AGGGTCCTGT	-	.	17|20	c.4042_4051del	p.Arg1348GlnfsTer64	NM_015125.3	ENST00000575354	1119	0.041	1623	0.002	+	.	.;.	.	.	gnomAD_AFR:.,gnomAD_AMR:.,gnomAD_ASJ:.,gnomAD_EAS:.,gnomAD_FIN:.,gnomAD_NFE:.,gnomAD_OTH:.,gnomAD_SAS:.,total:.	.	.	.	.	.;.;.
