# Supplementary material for: Application of Cluster Analysis of Time Evolution for Magnetic Resonance Imaging -Derived Oxygen Extraction Fraction Mapping: A Promising Strategy for the Genetic Profile Prediction and Grading of Glioma
Source: Front Neurosci. 2021 Oct 4;15:736891. doi: 10.3389/fnins.2021.736891 (PMC8520989; doi:10.3389/fnins.2021.736891)
Supplement: Supplementary file 1 [file Data_Sheet_1.ZIP › 736891_SupMaterial/Source data/Table1.xlsx]

## Sheet: IDH_MGMT(LGG)
Patient	histologic_type	histologic_grade	age	gender(MALE1FEMALE0)	IDH1(mutation1wildtype0)	MGMT(methylated1/unmethylated0)	OEF(%)	Ktrans(ml/min)	CBV(ml/100g)	CBF(ml/100g/min)
baojie	Astrocytoma	G2	39	1	1	0	17.51	0.0154	0.7458	51.9805
caishiying	Astrocytoma	G2-3	14	0	0	0	27.19	0.1058	7.6445	589.793
caoyan	Oligodendroglioma	G2	35	0	0	1	24.0163	0.0732091	2.85732	272.876
chayunjiao	Astrocytoma	G3	50	0	1	0	14.45	0.1141	3.272	270.821
chengchanghui	Astrocytoma	G2	53	0	0	0	26.02	0.0439	4.87265	275.162
chenlijuan	Astrocytoma	G2	37	0	1	0	17.669	0.0166	0.755	77.0054
chenweiwei	Astrocytoma	G2	39	1	1	1	14.54	0.0092	0.4014	30.1912
chenwenli	Astrocytoma	G2-3	54	1	0	0	25.43	0.0609	2.0085	345.167
chenxiurong	Oligodendroglioma	G2	60	0	1	1	21.98	0.0665	1.9697	159.9
duanxianhong	Astrocytoma	G3	32	0	1	1	19.61	0.0412	1.3162	100.394
duguangying	Astrocytoma	G2	53	0	0	0	25.09	0.0265	1.3758	276.336
fuconghui	Astrocytoma	G2-3	45	1	0	0	30.05	0.0328	1.2768	144.383
fupinmao	Astrocytoma	G3	33	1	1	1	15.71	0.0065	1.233	72.492
guoxianghua	Oligodendroglioma	G2	51	1	0	0	20.86	0.0482	3.1154	262.272
guxianfeng	Astrocytoma	G2	34	0	1	1	23.1	0.038	1.99171	159.899
guxiaotao	Astrocytoma	G2	45	1	1	1	14.75	0.0198	1.0883	112.371
heshuangxi	Astrocytoma	G2	44	1	0	0	27.34	0.2307	4.9716	353.353
huangdongcui	Astrocytoma	G2-3	59	0	1	1	14.7	0.0348	3.7304	275.983
humufan	Astrocytoma	G2-3	23	1	1	0	15.56	0.0479	0.9201	152.197
jiangchunrong	Oligodendroglioma	G3	46	0	1	0	17.669	0.1013	6.121	192.335
jinaiju	Oligodendroglioma	G2	48	0	1	1	20.22	0.0263	2.8302	257.482
liangfengjiao	Astrocytoma	G2	53	0	1	0	17.68	0.0273	0.4211	300.903
lili	Astrocytoma	G2	41	0	0	0	22.99	0.0732091	4.87265	271.162
lishengxia	Astrocytoma	G2	48	0	1	0	11.39	0.0155	0.4604	33.0681
liudongqi	Astrocytoma	G3	25	1	1	0	10.1	0.0954	3.9165	275.715
liuhongbing	Astrocytoma	G3	33	1	1	0	21.24	0.016	1.8401	114.351
lixiang	Oligodendroglioma	G3	41	1	1	1	21.21	0.0227	1.3685	90.9734
lucuiling	Astrocytoma	G2	37	0	1	1	15.23	0.038	1.99171	159.899
ruanxiaoping	Astrocytoma	G3	55	1	0	0	21.23	0.0732091	4.87265	271.992
shuhuijuan	Oligodendroglioma	G2	50	0	[Not Available]	0	30.27	0.0371	1.4532	83.7373
sunjiahong	Oligodendroglioma	G2	56	1	1	1	29.83	0.038	1.99171	159.899
sunliwen	Astrocytoma	G2	40	1	1	1	17.93	0.038	1.99171	159.899
wangyingfang	Oligodendroglioma	G3	41	0	1	1	24.01	0.038	1.99171	159.899
wangzuxian	Astrocytoma	G2	49	0	1	0	29.03	0.1621	5.1621	331.853
wuzhiqiang	Astrocytoma	G3	73	1	1	1	17.1318	0.0301	3.2187	217.497
xuchaoying	Oligodendroglioma	G3	59	0	0	0	15.82	0.0732091	6.1872	129.099
xuhuafang	Astrocytoma	G3	43	0	1	0	18.25	0.0467	3.2254	181.208
xuke	Astrocytoma	G3	29	1	1	1	17.44	0.0271	1.2617	117.422
xulingzhi	Astrocytoma	G3	33	0	0	0	22.24	0.0659	9.3537	192.182
yangyonghong	Astrocytoma	G2-3	48	0	1	1	18.33	0.0301	1.9697	277.638
yangzhihua	Astrocytoma	G2	52	1	1	1	4.32	0.0134	0.5691	42.0711
yuyingying	Astrocytoma	G2	21	0	1	0	14.35	0.0169	0.6824	86.1592
zhangfeng	Oligodendroglioma	G2	48	1	1	1	16.93	0.038	1.99171	159.899
zhangxiuqin	Astrocytoma	G3	60	0	0	0	16.24	0.1115	5.2708	373.206
zhoukuizu	Astrocytoma	G2	63	1	0	1	19.79	0.0341	1.7544	113.996
zhouping	Astrocytoma	G3	38	0	1	1	15.87	0.0168	0.6316	175.454
zhousan	Astrocytoma	G2	48	0	0	1	31.28	0.0732091	4.87265	274.066
zhushuiying	Astrocytoma	G2	52	0	[Not Available]	0	22.42	0.0028	0.1439	11.711

## Sheet: IDH_MGMT(GBM)
Patient	histologic_type	histologic_grade	age(y)	gender(MALE1FEMALE0)	IDH1(mutation1wildtype0)	MGMT(methylated1/unmethylated0)	OEF(%)	Ktrans(ml/min)	CBV(ml/100g)	CBF(ml/100g/min)
chenchunxian	Untreated primary (de novo) GBM	G4	54	0	1	0	31.95	0.0047	0.165	302.366
chenguoguang	Untreated primary (de novo) GBM	G4	62	1	0	1	23.43	0.0244	0.9507	109.337
chengxueqing	Untreated primary (de novo) GBM	G4	45	0	1	1	20.73	0.065	1.6719	146.404
chenshaobo	Untreated primary (de novo) GBM	G4	38	0	1	1	19.09	0.1792	6.3857	341.795
chenzhongqi	Untreated primary (de novo) GBM	G4	54	1	0	0	26.37	0.043	2.8995	189.781
daihui	Untreated primary (de novo) GBM	G4	33	1	1	0	32.69	0.0749	5.02034	302.658
dengjing	Untreated primary (de novo) GBM	G4	14	0	0	0	43.92	0.1475	6.8376	306.173
dingguoping	Untreated primary (de novo) GBM	G4	35	1	0	0	30	0.0494	4.057	312.372
fuzuojun	Untreated primary (de novo) GBM	G4	55	1	0	0	24.5254	0.0968364	5.02034	302.366
hulong	Untreated primary (de novo) GBM	G4	30	1	0	0	23.61	0.0407	3.3111	114.951
jiangbo	Untreated primary (de novo) GBM	G4	58	1	0	0	25.5525	0.0968364	5.02034	302.366
jiangshaohua	Untreated primary (de novo) GBM	G4	62	1	0	0	24.58	0.0466	2.3272	133.472
keqiang	Untreated primary (de novo) GBM	G4	45	1	0	0	21.49	0.1992	14.9581	607.171
lishengjian	Untreated primary (de novo) GBM	G4	43	1	0	0	20.75	0.0571	4.3841	285.368
liuairong	Untreated primary (de novo) GBM	G4	48	0	1	1	15.73	0.08168	4.66864	298.461
liuchengquan	Untreated primary (de novo) GBM	G4	46	1	0	0	27.52	0.1521	7.8769	706.688
liujinqiao	Untreated primary (de novo) GBM	G4	57	1	0	0	24.45	0.0692	4.1537	286.298
liuminggui	Untreated primary (de novo) GBM	G4	53	1	0	0	24.37	0.1638	3.1646	239.996
lizuping	Untreated primary (de novo) GBM	G4	53	0	0	0	27.77	0.0968364	5.02034	302.366
longzhongqiong	Untreated primary (de novo) GBM	G4	51	0	0	0	20.21	0.0736	5.3453	262.466
meiquankui	Untreated primary (de novo) GBM	G4	65	1	0	0	25.5525	0.0968364	5.02034	302.366
meixuan	Untreated primary (de novo) GBM	G4	63	1	0	1	8.12	0.0187	0.6503	44.858
ningyouyuan	Untreated primary (de novo) GBM	G4	47	1	0	0	23.18	0.0968364	5.02034	302.366
qinyaohua	Untreated primary (de novo) GBM	G4	45	0	0	1	19.7	0.0958	8.7541	591.545
turenhua	Untreated primary (de novo) GBM	G4	61	1	0	0	28.71	0.1	4.6946	408.366
wanghui	Untreated primary (de novo) GBM	G4	51	1	0	0	24.5254	0.0968364	5.02034	302.366
wangyanjiao	Untreated primary (de novo) GBM	G4	51	0	0	0	18.55	0.1609	7.8763	389.606
wanzhongxin	Untreated primary (de novo) GBM	G4	63	1	0	1	21.8	0.0925718	4.66864	298.461
weisufen	Untreated primary (de novo) GBM	G4	53	0	0	0	25.48	0.1041	4.1987	257.326
wuqiming	Untreated primary (de novo) GBM	G4	24	1	0	0	20.7	0.0349	1.9617	187.037
wuyihai	Untreated primary (de novo) GBM	G4	40	1	1	1	25.33	0.08168	4.66864	298.461
xiangdexiu	Untreated primary (de novo) GBM	G4	51	0	0	1	21.45	0.2762	4.66864	823.153
xiongxianjiao	Untreated primary (de novo) GBM	G4	56	0	0	0	16.59	0.1595	13.0205	508.341
xushengping	Untreated primary (de novo) GBM	G4	54	0	[Not Available]	[Not Available]	26.03	0.0278	1.1788	92.0692
yangcui	Untreated primary (de novo) GBM	G4	68	0	0	0	25.73	0.2211	7.702	554.543
yecaiqiao	Untreated primary (de novo) GBM	G4	67	0	0	0	15.78	0.0968364	5.02034	302.366
yuanxiaonv	Untreated primary (de novo) GBM	G4	65	0	0	0	23.24	0.0974	3.1501	287.199
yuliyi	Untreated primary (de novo) GBM	G4	52	1	[Not Available]	[Not Available]	21.31	0.0589	2.0966	147.269
yuxiong	Untreated primary (de novo) GBM	G4	24	1	0	1	24.7	0.0518	6.1836	264.727
zhangjun	Untreated primary (de novo) GBM	G4	37	1	[Not Available]	0	26.52	0.0617	1.9345	165.822
zhongzhiyin	Untreated primary (de novo) GBM	G4	55	0	0	1	24	0.0411	2.7367	173.415
zhoubaimin	Untreated primary (de novo) GBM	G4	58	1	1	1	18.21	0.0846	3.9689	310.796
zhouyouchang	Untreated primary (de novo) GBM	G4	78	1	0	0	25.5525	0.0619	3.3186	148.957

## Sheet: RTK subgroup
Patient	histologic_type	histologic_grade	age	gender（MALE1FEMALE0）	RTKsubgroup(RTK1non-RTK0)	OEF(%)	Ktrans(ml/min)	CBV(ml/100g)	CBF(ml/100g/min)
chayunjiao	Astrocytoma	G3	53	0	0	18.31	0.1094	2.6283	209.775
chengchanghui	Astrocytoma	G2	51	0	1	25.98	0.0415	0.9696	99.826
chengxueqing	Untreated primary (de novo) GBM	G4	56	0	1	29.78	0.0721	1.5906	143.656
chenshaobo	Untreated primary (de novo) GBM	G4	51	0	0	18.35	0.147	4.7453	318.414
chenxiurong	Oligodendroglioma	G2	41	1	0	13.78	0.0991	1.8638	192.727
duanxianhong	Astrocytoma	G3	59	0	0	18.43	0.0379	0.8406	64.4681
fuzuojun	Untreated primary (de novo) GBM	G4	58	1	1	19.58	0.0584625	3.0026	201.754
guxianfeng	Astrocytoma	G2	65	0	1	23.1	0.0584625	3.0026	201.754
guxiaotao	Astrocytoma	G2	68	0	0	14.75	0.0198	1.0883	117.477
huangdongcui	Astrocytoma	G2-3	14	0	0	19.07	0.0811	2.0216	230.338
hulong	Untreated primary (de novo) GBM	G4	29	1	0	21.61	0.022	1.7162	79.1001
humufan	Astrocytoma	G2-3	38	0	0	15.56	0.0479	0.9187	152.197
jiangbo	Untreated primary (de novo) GBM	G4	58	1	0	18.1911	0.0465421	1.56324	140.769
jiangshaohua	Untreated primary (de novo) GBM	G4	45	0	1	24.66	0.0162	0.9297	74.8869
jinaiju	Oligodendroglioma	G2	38	0	1	20.45	0.0224	1.8387	224.324
keqiang	Untreated primary (de novo) GBM	G4	30	1	1	20.04	0.1067	8	379.909
lili	Astrocytoma	G2	48	0	0	22.97	0.0465421	1.56324	140.769
liuairong	Untreated primary (de novo) GBM	G4	54	0	0	15.73	0.0465421	1.56324	140.769
liuchengquan	Untreated primary (de novo) GBM	G4	51	1	1	19.92	0.051	2.5081	319.719
liudongqi	Astrocytoma	G3	62	1	0	14.12	0.0721	2.2557	164.395
liuhongbing	Astrocytoma	G3	54	1	0	15.89	0.016	0.8867	151.201
liujinqiao	Untreated primary (de novo) GBM	G4	40	1	1	23.51	0.0261	1.5122	114.391
liuminggui	Untreated primary (de novo) GBM	G4	63	1	1	26.47	0.0212	1.0409	102.549
lixiang	Oligodendroglioma	G3	41	1	0	21.35	0.0113	0.5863	53.8278
lizuping	Untreated primary (de novo) GBM	G4	25	1	1	27.11	0.0584625	3.0026	201.754
lucuiling	Astrocytoma	G2	33	1	0	14.71	0.0465421	1.56324	140.769
meiquankui	Untreated primary (de novo) GBM	G4	65	1	1	22.0214	0.0584625	3.0026	201.754
ningyouyuan	Untreated primary (de novo) GBM	G4	48	0	0	22.99	0.0465421	1.56324	140.769
ruanxiaoping	Astrocytoma	G3	55	1	1	21.23	0.0584625	3.0026	201.754
sunjiahong	Oligodendroglioma	G2	62	1	0	29.83	0.0465421	1.56324	140.769
sunliwen	Astrocytoma	G2	14	0	0	16.93	0.0465421	1.56324	140.769
turenhua	Untreated primary (de novo) GBM	G4	63	1	1	15.4	0.0376	1.6708	184.479
wanghui	Untreated primary (de novo) GBM	G4	33	1	1	14.8	0.0584625	3.0026	201.754
wangyanjiao	Untreated primary (de novo) GBM	G4	45	1	1	15.1	0.064	3.4132	185.359
wangyingfang	Oligodendroglioma	G3	46	1	1	22.13	0.0584625	3.0026	201.754
wanzhongxin	Untreated primary (de novo) GBM	G4	35	1	0	22.33	0.0465421	1.56324	140.769
weisufen	Untreated primary (de novo) GBM	G4	57	1	1	21.15	0.022	0.8084	92.1547
wuyihai	Untreated primary (de novo) GBM	G4	43	1	1	25.37	0.0584625	3.0026	201.754
wuzhiqiang	Astrocytoma	G3	73	1	1	22.0214	0.1096	3.2348	209.619
xiangdexiu	Untreated primary (de novo) GBM	G4	53	1	1	28.18	0.1888	12.8774	571.084
xiongxianjiao	Untreated primary (de novo) GBM	G4	53	0	1	15.56	0.0623	3.9071	212.041
xuchaoying	Oligodendroglioma	G3	47	1	0	18.53	0.0065	2.2288	47.3108
xuke	Astrocytoma	G3	61	1	0	17.4	0.0314	1.4301	126.455
yangcui	Untreated primary (de novo) GBM	G4	55	1	0	21.64	0.0679	2.1348	190.478
yangyonghong	Astrocytoma	G2-3	53	1	0	20.23	0.0245	1.1157	91.4695
yecaiqiao	Untreated primary (de novo) GBM	G4	45	0	0	15.37	0.0465421	1.56324	140.769
yuanxiaonv	Untreated primary (de novo) GBM	G4	51	0	1	25.53	0.0762	2.2217	204.766
yuyingying	Astrocytoma	G2	49	0	0	13.86	0.0077	0.2117	48.1357
zhangfeng	Oligodendroglioma	G2	50	0	0	16.18	0.0465421	1.56324	140.769
zhongzhiyin	Untreated primary (de novo) GBM	G4	55	0	1	19.42	0.0177	1.5184	109.298
zhoubaimin	Untreated primary (de novo) GBM	G4	24	1	0	14.39	0.0297	1.3313	130.995
zhoukuizu	Astrocytoma	G2	41	0	0	19.28	0.0362	1.066	131.033
zhouping	Astrocytoma	G3	67	0	0	15.76	0.0168	0.6316	174.815

## Sheet: Tumor Grades
Patient	histologic_type	histologic_grade	Tumor_Grade(GBM1LGG0)	age	gender（MALE1FEMALE0）	OEF(%)	Ktrans(ml/min)	CBV(ml/100g)	CBF(ml/100g/min)
baojie	Astrocytoma	G2	0	39	1	17.51	0.0154	0.7458	51.9805
caishiying	Astrocytoma	G2-3	0	14	0	27.19	0.101	6.8991	164.797
caoyan	Oligodendroglioma	G2	0	35	0	11.85	0.0418	2.1055	164.797
chayunjiao	Astrocytoma	G3	0	50	0	14.45	0.1083	3.272	270.821
chenchunxian	Untreated primary (de novo) GBM	G4	1	54	0	31.35	0.097425	0.165	314.101
chengchanghui	Astrocytoma	G2	0	53	0	25.82	0.0426	0.9995	103.545
chenguoguang	Untreated primary (de novo) GBM	G4	1	62	1	23.6	0.0244	0.9625	109.337
chengxueqing	Untreated primary (de novo) GBM	G4	1	45	0	29.88	0.0827	1.9156	164.272
chenlijuan	Astrocytoma	G2	0	37	0	18.5145	0.0166	0.755	77.0054
chenshaobo	Untreated primary (de novo) GBM	G4	1	38	0	26.36	0.1838	6.3857	341.795
chenweiwei	Astrocytoma	G2	0	39	1	12.62	0.0092	0.4014	32.0414
chenwenli	Astrocytoma	G2-3	0	54	1	25.43	0.0401	2.0085	453.167
chenxiurong	Oligodendroglioma	G2	0	60	0	20.26	0.0665	4.2555	423.873
chenzhongqi	Untreated primary (de novo) GBM	G4	1	54	1	26.37	0.043	2.8995	189.781
daihui	Untreated primary (de novo) GBM	G4	1	33	1	32.77	0.1012	2.4289	174.051
dengjing	Untreated primary (de novo) GBM	G4	1	14	0	43.92	0.1475	6.5701	306.173
dingguoping	Untreated primary (de novo) GBM	G4	1	35	1	30	0.0494	4.057	312.372
duanxianhong	Astrocytoma	G3	0	32	0	19.61	0.0412	1.3162	103.2
duguangying	Astrocytoma	G2	0	53	0	25.09	0.0233	1.301	75.5279
fuconghui	Astrocytoma	G2-3	0	45	1	18.5145	0.0223	1.0866	132.894
fupinmao	Astrocytoma	G3	0	33	1	15.71	0.0065	1.233	72.492
fuzuojun	Untreated primary (de novo) GBM	G4	1	55	1	19.58	0.097425	5.07185	314.101
guoxianghua	Oligodendroglioma	G2	0	51	1	20.86	0.0423	3.0102	266.42
guxianfeng	Astrocytoma	G2	0	34	0	23.1	0.0418	2.1055	164.797
guxiaotao	Astrocytoma	G2	0	45	1	14.75	0.0198	1.0883	112.371
heshuangxi	Astrocytoma	G2	0	44	1	13.98	0.024	0.6348	75.7074
huangdongcui	Astrocytoma	G2-3	0	59	0	14.7	0.0348	3.7304	275.983
hulong	Untreated primary (de novo) GBM	G4	1	30	1	23.61	0.0407	3.3111	119.364
humufan	Astrocytoma	G2-3	0	23	1	15.56	0.0449	0.8699	147.031
jiangbo	Untreated primary (de novo) GBM	G4	1	58	1	24.2003	0.097425	5.07185	314.101
jiangchunrong	Oligodendroglioma	G3	0	46	0	18.5145	0.1013	6.121	192.335
jiangshaohua	Untreated primary (de novo) GBM	G4	1	62	1	23.14	0.0466	2.3272	133.472
jinaiju	Oligodendroglioma	G2	0	48	0	20.22	0.0263	2.8302	257.482
keqiang	Untreated primary (de novo) GBM	G4	1	45	1	21.49	0.1992	14.545	607.171
liangfengjiao	Astrocytoma	G2	0	53	0	17.68	0.0273	0.4211	300.903
lili	Astrocytoma	G2	0	41	0	22.81	0.0418	2.1055	164.797
lishengjian	Untreated primary (de novo) GBM	G4	1	43	1	18.37	0.0571	4.3841	285.368
lishengxia	Astrocytoma	G2	0	48	0	11.39	0.0155	0.4604	33.0681
liuairong	Untreated primary (de novo) GBM	G4	1	48	0	16.38	0.097425	5.07185	314.101
liuchengquan	Untreated primary (de novo) GBM	G4	1	46	1	25.71	0.1521	7.5497	706.688
liudongqi	Astrocytoma	G3	0	25	1	10.1	0.0913	3.8474	275.715
liuhongbing	Astrocytoma	G3	0	33	1	21.24	0.0156	1.8326	114.351
liujinqiao	Untreated primary (de novo) GBM	G4	1	57	1	23.51	0.0692	4.1402	288.68
liuminggui	Untreated primary (de novo) GBM	G4	1	53	1	21.58	0.1638	3.1646	239.996
lixiang	Oligodendroglioma	G3	0	41	1	21.21	0.0227	1.3685	90.9734
lizuping	Untreated primary (de novo) GBM	G4	1	53	0	27.77	0.0736	5.07185	262.466
longzhongqiong	Untreated primary (de novo) GBM	G4	1	51	0	19.45	0.097425	5.2167	314.101
lucuiling	Astrocytoma	G2	0	37	0	14.71	0.0418	2.1055	164.797
meiquankui	Untreated primary (de novo) GBM	G4	1	65	1	24.2003	0.097425	5.07185	314.101
meixuan	Untreated primary (de novo) GBM	G4	1	63	1	24.67	0.0187	0.6503	45.0376
ningyouyuan	Untreated primary (de novo) GBM	G4	1	47	1	23.03	0.097425	5.07185	314.101
qinyaohua	Untreated primary (de novo) GBM	G4	1	45	0	20.71	0.0958	8.7541	594.138
ruanxiaoping	Astrocytoma	G3	0	55	1	21.07	0.0418	2.1055	164.797
shuhuijuan	Oligodendroglioma	G2	0	50	0	28.55	0.045	0.8527	83.7373
sunjiahong	Oligodendroglioma	G2	0	56	1	18.5145	0.0418	2.1055	164.797
sunliwen	Astrocytoma	G2	0	40	1	16.93	0.0418	2.1055	164.797
turenhua	Untreated primary (de novo) GBM	G4	1	61	1	17.82	0.1	4.6607	408.366
wanghui	Untreated primary (de novo) GBM	G4	1	51	1	24.2003	0.097425	5.07185	314.101
wangyanjiao	Untreated primary (de novo) GBM	G4	1	51	0	18.35	0.1609	7.8737	391.975
wangyingfang	Oligodendroglioma	G3	0	41	0	24.01	0.0418	2.1055	164.797
wangzuxian	Astrocytoma	G2	0	49	0	29.03	0.0662	5.1621	331.853
wanzhongxin	Untreated primary (de novo) GBM	G4	1	63	1	22.33	0.097425	5.07185	314.101
weisufen	Untreated primary (de novo) GBM	G4	1	53	0	24.61	0.1041	3.955	257.326
wuqiming	Untreated primary (de novo) GBM	G4	1	24	1	20.41	0.0349	1.9617	187.037
wuyihai	Untreated primary (de novo) GBM	G4	1	40	1	28.45	0.097425	5.07185	314.101
wuzhiqiang	Astrocytoma	G3	0	73	1	18.5145	0.1071	3.2187	164.797
xiangdexiu	Untreated primary (de novo) GBM	G4	1	51	0	26.68	0.2933	24.791	823.153
xiongxianjiao	Untreated primary (de novo) GBM	G4	1	56	0	16.59	0.1595	12.4074	508.341
xuchaoying	Oligodendroglioma	G3	0	59	0	15.82	0.0159	2.2971	129.099
xuhuafang	Astrocytoma	G3	0	43	0	18.25	0.0467	3.2254	181.208
xuke	Astrocytoma	G3	0	29	1	17.44	0.0271	1.2617	117.422
xulingzhi	Astrocytoma	G3	0	33	0	22.24	0.0629	2.1055	192.182
xushengping	Untreated primary (de novo) GBM	G4	1	54	0	25.24	0.0278	1.1788	92.0692
yangcui	Untreated primary (de novo) GBM	G4	1	68	0	24.97	0.2211	7.702	563.899
yangyonghong	Astrocytoma	G2-3	0	48	0	18.33	0.1026	4.1895	277.638
yangzhihua	Astrocytoma	G2	0	52	1	4.32	0.0134	0.5691	42.0711
yecaiqiao	Untreated primary (de novo) GBM	G4	1	67	0	24.2003	0.097425	5.07185	314.101
yuanxiaonv	Untreated primary (de novo) GBM	G4	1	65	0	23.24	0.0974	3.1501	288.343
yuliyi	Untreated primary (de novo) GBM	G4	1	52	1	21.31	0.0589	2.0966	147.269
yuxiong	Untreated primary (de novo) GBM	G4	1	24	1	24.81	0.0518	6.1836	675.148
yuyingying	Astrocytoma	G2	0	21	0	13.86	0.0169	0.6773	70.1333
zhangfeng	Oligodendroglioma	G2	0	48	1	16.18	0.0418	2.1055	164.797
zhangjun	Untreated primary (de novo) GBM	G4	1	37	1	26.22	0.0617	1.9345	166.376
zhangxiuqin	Astrocytoma	G3	0	60	0	15.76	0.1047	4.9004	373.206
zhongzhiyin	Untreated primary (de novo) GBM	G4	1	55	0	24.89	0.0411	2.7612	173.415
zhoubaimin	Untreated primary (de novo) GBM	G4	1	58	1	19	0.0944	3.9689	339.402
zhoukuizu	Astrocytoma	G2	0	63	1	19.79	0.0341	1.7544	113.996
zhouping	Astrocytoma	G3	0	38	0	15.87	0.0168	0.6296	175.454
zhousan	Astrocytoma	G2	0	48	0	18.5145	0.0092	0.6388	58.9022
zhouyouchang	Untreated primary (de novo) GBM	G4	1	78	1	24.2003	0.0619	3.3186	148.957
zhushuiying	Astrocytoma	G2	0	52	0	20.52	0.0028	0.1439	11.711

## Sheet: Ki67
Patient	OEF(%)	Ktrans(ml/min)	CBV(ml/100g)	CBF(ml/100g/min)	IDH1	MGMT	Ki67(%)
shuhuijuan	28.55	0.0371	1.7544	114	NA	MGMTunmethylated	15
zhangjun	27.28	0.0617	3.3186	148.96	NA	MGMTunmethylated	60
zhushuiying	20.52	0.0028	0.1439	11.71	NA	MGMTunmethylated	5
baojie	17.51	0.0154	0.7458	51.98	IDH1 mutation	MGMTunmethylated	5
chayunjiao	14.45	0.1141	7.6445	589.79	IDH1 mutation	MGMTunmethylated	10
chenchunxian	25.45	0.0047	2.8573	272.88	IDH1 mutation	MGMTunmethylated	15
chengxueqing	20.73	0.065	3.272	270.82	IDH1 mutation	MGMTmethylated	30
chenlijuan	17.67	0.0166	0.165	302.37	IDH1 mutation	MGMTunmethylated	5
chenshaobo	19.09	0.1792	4.8726	275.16	IDH1 mutation	MGMTmethylated	10
chenweiwei	14.54	0.0092	0.9507	109.34	IDH1 mutation	MGMTmethylated	3
chenxiurong	21.98	0.0665	1.6719	146.4	IDH1 mutation	MGMTmethylated	5
daihui	31.78	0.0749	0.755	77.01	IDH1 mutation	MGMTunmethylated	20
fupinmao	15.71	0.0065	0.4014	30.19	IDH1 mutation	MGMTmethylated	30
guxiaotao	14.75	0.0198	1.9697	159.9	IDH1 mutation	MGMTmethylated	5
huangdongcui	14.7	0.0348	2.8995	189.78	IDH1 mutation	MGMTmethylated	4
jiangchunrong	17.67	0.1013	6.8376	306.17	IDH1 mutation	MGMTunmethylated	10
jinaiju	20.22	0.0263	4.057	312.37	IDH1 mutation	MGMTmethylated	1
liangfengjiao	17.68	0.0273	1.3162	100.39	IDH1 mutation	MGMTunmethylated	3
lishengxia	11.39	0.0292	1.3758	276.34	IDH1 mutation	MGMTunmethylated	5
liuairong	15.73	0.0817	1.2768	144.38	IDH1 mutation	MGMTmethylated	30
liudongqi	10.1	0.0954	1.233	72.49	IDH1 mutation	MGMTunmethylated	5
liuhongbing	21.24	0.016	5.0203	302.37	IDH1 mutation	MGMTunmethylated	15
lixiang	21.21	0.0227	3.1154	262.27	IDH1 mutation	MGMTmethylated	8
lucuiling	15.23	0.0968	1.9917	159.9	IDH1 mutation	MGMTmethylated	5
sunjiahong	29.83	0.038	1.0883	112.37	IDH1 mutation	MGMTmethylated	3
sunliwen	17.93	0.038	4.9716	353.35	IDH1 mutation	MGMTmethylated	2
wangyingfang	24.01	0.038	3.7304	275.98	IDH1 mutation	MGMTmethylated	20
wangzuxian	21.93	0.1758	3.3111	114.95	IDH1 mutation	MGMTunmethylated	3
wuyihai	25.33	0.0817	0.9201	152.2	IDH1 mutation	MGMTmethylated	70
wuzhiqiang	17.13	0.0301	5.0203	302.37	IDH1 mutation	MGMTmethylated	5
xuhuafang	18.25	0.0467	6.121	192.34	IDH1 mutation	MGMTunmethylated	15
xuke	17.44	0.0271	2.3272	133.47	IDH1 mutation	MGMTmethylated	8
yangyonghong	18.33	0.0301	2.8302	257.48	IDH1 mutation	MGMTmethylated	40
yangzhihua	4.32	0.0134	14.9581	607.17	IDH1 mutation	MGMTmethylated	1
yuyingying	13.86	0.0169	0.4211	300.9	IDH1 mutation	MGMTunmethylated	1
zhoubaimin	18.21	0.0846	4.3841	285.37	IDH1 mutation	MGMTmethylated	80
zhouping	15.87	0.0168	0.4604	33.07	IDH1 mutation	MGMTmethylated	8
caishiying	27.19	0.1058	4.6686	298.46	IDH1wildtype	MGMTunmethylated	20
caoyan	24.02	0.0732	7.8769	706.69	IDH1wildtype	MGMTmethylated	3
chengchanghui	25.82	0.0439	3.9165	275.71	IDH1wildtype	MGMTunmethylated	2
chenguoguang	23.43	0.0244	1.8401	114.35	IDH1wildtype	MGMTmethylated	40
chenwenli	25.43	0.0609	4.1537	286.3	IDH1wildtype	MGMTunmethylated	2
chenzhongqi	26.37	0.043	3.1646	240	IDH1wildtype	MGMTunmethylated	30
dengjing	43	0.1475	1.3685	90.97	IDH1wildtype	MGMTunmethylated	40
dingguoping	30	0.0494	5.0203	262.47	IDH1wildtype	MGMTunmethylated	30
duguangying	25.09	0.0265	5.3453	159.9	IDH1wildtype	MGMTunmethylated	2
fuzuojun	24.53	0.0968	5.0203	302.37	IDH1wildtype	MGMTunmethylated	30
guoxianghua	20.86	0.0482	0.6503	44.86	IDH1wildtype	MGMTunmethylated	10
heshuangxi	18.92	0.2307	5.0203	302.37	IDH1wildtype	MGMTunmethylated	5
hulong	22.02	0.0407	8.7541	591.55	IDH1wildtype	MGMTunmethylated	6
jiangshaohua	23.7	0.0466	1.4532	83.74	IDH1wildtype	MGMTunmethylated	20
keqiang	21.49	0.1992	1.9917	159.9	IDH1wildtype	MGMTunmethylated	25
lili	22.81	0.0732	1.9917	159.9	IDH1wildtype	MGMTunmethylated	1
lishengjian	18.37	0.0571	4.6946	408.37	IDH1wildtype	MGMTunmethylated	10
liuchengquan	25.89	0.1521	5.0203	302.37	IDH1wildtype	MGMTunmethylated	20
liujinqiao	23.52	0.0692	7.8763	389.61	IDH1wildtype	MGMTunmethylated	20
liuminggui	26.34	0.1462	1.9917	159.9	IDH1wildtype	MGMTunmethylated	60
lizuping	27.95	0.0736	5.1621	331.85	IDH1wildtype	MGMTunmethylated	50
longzhongqiong	20.21	0.038	4.6686	298.46	IDH1wildtype	MGMTunmethylated	10
meiquankui	25.55	0.0968	4.1987	257.33	IDH1wildtype	MGMTunmethylated	30
meixuan	8.12	0.0187	1.9617	187.04	IDH1wildtype	MGMTmethylated	25
ningyouyuan	22.99	0.0968	4.6686	298.46	IDH1wildtype	MGMTunmethylated	30
qinyaohua	19.7	0.0958	3.2187	217.5	IDH1wildtype	MGMTmethylated	40
ruanxiaoping	21.23	0.0732	4.6686	823.15	IDH1wildtype	MGMTunmethylated	50
turenhua	17.95	0.1	13.0205	508.34	IDH1wildtype	MGMTunmethylated	15
wanghui	24.53	0.0968	6.1872	129.1	IDH1wildtype	MGMTunmethylated	60
wangyanjiao	18.55	0.1609	3.2254	181.21	IDH1wildtype	MGMTunmethylated	40
wanzhongxin	21.8	0.0926	1.2617	117.42	IDH1wildtype	MGMTmethylated	40
weisufen	25.48	0.1041	9.3537	192.18	IDH1wildtype	MGMTunmethylated	30
wuqiming	20.7	0.0349	1.1788	92.07	IDH1wildtype	MGMTunmethylated	15
xiongxianjiao	17.02	0.1595	1.9697	277.64	IDH1wildtype	MGMTunmethylated	50
xulingzhi	22.24	0.0659	5.0203	302.37	IDH1wildtype	MGMTunmethylated	10
yangcui	25.73	0.2211	3.1501	287.2	IDH1wildtype	MGMTunmethylated	50
yecaiqiao	15.78	0.0968	2.0966	147.27	IDH1wildtype	MGMTunmethylated	10
yuanxiaonv	23.24	0.0974	6.1836	264.73	IDH1wildtype	MGMTunmethylated	40
yuxiong	24.7	0.0518	0.6824	86.16	IDH1wildtype	MGMTmethylated	50
zhangxiuqin	16.24	0.1115	1.9917	159.9	IDH1wildtype	MGMTunmethylated	30
zhongzhiyin	24	0.0411	1.9345	165.82	IDH1wildtype	MGMTmethylated	60
zhoukuizu	19.79	0.0341	5.2708	373.21	IDH1wildtype	MGMTmethylated	1
zhousan	31.28	0.0732	2.7367	173.42	IDH1wildtype	MGMTmethylated	3
zhouyouchang	25.55	0.0619	3.9689	310.8	IDH1wildtype	MGMTunmethylated	40
